# Supplementary material for: Transposition favors the generation of large effect mutations that may facilitate rapid adaption
Source: Nat Commun. 2019 Jul 31;10:3421. doi: 10.1038/s41467-019-11385-5 (PMC6668482; doi:10.1038/s41467-019-11385-5)
Supplement: Supplementary file 4 — Source Data [file 41467_2019_11385_MOESM4_ESM.xlsx]

## Sheet: Figure 1b
WGS statistics data used in this study
sample	coverage	insertSize	Hoz_cov1X	Hoz_cov5X	note
ddm1	30.09	4498	99.81	99.4185
epiRIL_101	14.15	4728	99.6148	84.3897
epiRIL_108	36.08	5023	99.8229	99.7251
epiRIL_11	8.82	4030	96.4268	52.3095	excluded
epiRIL_112	24.27	4610	99.823	99.0409
epiRIL_112(F16)	47.5	5173	99.82	99.77
epiRIL_114	15.52	4632	99.7517	90.7916
epiRIL_122	23.04	4961	99.8063	99.098
epiRIL_137	26.14	5268	99.7715	98.4765
epiRIL_14	25.85	5530	99.8151	99.4924
epiRIL_144	17.36	5471	99.7194	93.996
epiRIL_147	16.02	4494	99.7739	93.3441
epiRIL_148	24.23	4719	99.8082	99.3123
epiRIL_150	13.32	4902	99.7587	91.5032
epiRIL_159	59.03	5255	99.8259	99.7855
epiRIL_164	21.97	4496	99.8209	98.5718
epiRIL_166	25.21	5252	99.8147	99.3743
epiRIL_169	22.5	4915	99.8	98.81
epiRIL_170	15.62	4390	99.766	91.7377
epiRIL_172	45.2	4735	99.81	99.77
epiRIL_18	20.74	4783	99.8185	98.1724
epiRIL_193	26.19	4911	99.8126	99.4048
epiRIL_195	44.55	5280	99.82	99.78
epiRIL_20	6.75	4739	89.0573	41.1002	excluded
epiRIL_202	61.97	5432	99.82	99.79
epiRIL_202(F16)	42.49	5392	99.82	99.74
epiRIL_208	12.65	5004	99.4861	79.4155
epiRIL_215	19.09	4377	99.8167	97.7659
epiRIL_216	9.54	4846	98.2518	63.5663	excluded
epiRIL_218	27.61	5022	99.8102	99.4818
epiRIL_222	21.01	5445	99.808	99.0626
epiRIL_225	46.24	5743	99.82	99.78
epiRIL_229	13.05	4188	99.6706	84.8594
epiRIL_232	50.57	5415	99.82	99.78
epiRIL_238	11.9	4982	99.1357	75.8544
epiRIL_238(F16)	41.14	5245	99.8243	99.7512
epiRIL_24	20.26	4738	99.815	99.2305
epiRIL_244	22.43	4304	99.8175	99.1941
epiRIL_252	17.75	5433	99.804	97.4764
epiRIL_257	45.31	5423	99.82	99.78
epiRIL_258	7.12	5220	89.4959	40.4501	excluded
epiRIL_260	27.61	5577	99.8022	99.2219
epiRIL_260(F16)	34.17	5351	99.822	99.6293
epiRIL_262	46.88	5443	99.82	99.78
epiRIL_275	26.16	4846	99.82	99.41
epiRIL_276	15.75	5760	99.7809	94.2725
epiRIL_277	23.21	5590	99.8158	99.4256
epiRIL_297	59.4	5260	99.81	99.78
epiRIL_305	9.16	5014	96.0061	52.4317	excluded
epiRIL_315	5.56	5076	87.8677	31.4003	excluded
epiRIL_323	39.6	5448	99.82	99.77
epiRIL_326	40.45	5122	99.82	99.76
epiRIL_333	40.79	5465	99.82	99.78
epiRIL_340	19.17	5459	99.8098	98.1404
epiRIL_344	23.69	5671	99.7787	98.7455
epiRIL_344(F16)	36.25	4939	99.8231	99.7009
epiRIL_350	6.05	4132	96.006	45.5815	excluded
epiRIL_356	15.24	5603	99.7849	94.9362
epiRIL_36	18.11	5497	99.7508	97.0297
epiRIL_361	37.85	4740	99.82	99.76
epiRIL_362	18.96	4684	99.8064	97.9086
epiRIL_363	24.66	5214	99.8174	99.2019
epiRIL_366	15.45	5566	99.7651	91.2848
epiRIL_368	33.93	5557	99.8154	99.6111
epiRIL_371	19.37	5033	99.7814	98.4471
epiRIL_375	32.17	4926	99.8102	99.5434
epiRIL_377	38.48	5085	99.7835	99.3752
epiRIL_391	5.31	4261	87.0832	27.6398	excluded
epiRIL_393	26.93	5526	99.7974	99.2668
epiRIL_394	36.11	5230	99.82	99.74
epiRIL_394(F16)	44.13	5763	99.82	99.79
epiRIL_400	40.55	5137	99.82	99.77
epiRIL_401	15.54	4903	99.699	87.6901
epiRIL_408	24.2	5668	99.8019	99.2542
epiRIL_410	23.76	5426	99.82	99.16
epiRIL_421	18.06	5535	99.7965	97.278
epiRIL_425	35.55	4946	99.821	99.7338
epiRIL_432	42.81	5022	99.82	99.77
epiRIL_434	52.77	5569	99.82	99.79
epiRIL_437	27.91	5536	99.8095	99.5205
epiRIL_438	11.69	4509	99.3354	74.9583
epiRIL_439	36.49	4930	99.8122	99.6563
epiRIL_439(F16)	36.65	3385	99.8208	99.7236
epiRIL_454	18.46	5459	99.7969	98.3886
epiRIL_454(F16)	42.66	4596	99.8238	99.7649
epiRIL_458	26.52	4996	99.8231	99.6657
epiRIL_458(F16)	27.13	4567	99.8215	99.4736
epiRIL_46	18.38	5472	99.6942	96.5074
epiRIL_46(F16)	35.67	5170	99.8205	99.6609
epiRIL_466	24.42	5513	99.8139	99.4508
epiRIL_467	21.47	5314	99.8047	99.1367
epiRIL_473	19.27	5042	99.81	97.31
epiRIL_477	25.66	5041	99.81	99.35
epiRIL_480	13	5100	99.7498	89.7112
epiRIL_488	9.86	4868	98.07	63.1	excluded
epiRIL_492	5.88	4274	89.0356	30.1608	excluded
epiRIL_493	30.01	4796	99.8267	99.7684
epiRIL_494	42.37	5275	99.82	99.78
epiRIL_495	46.42	5178	99.82	99.78
epiRIL_497	30.17	4304	99.79	99.28
epiRIL_500	10.22	4876	99.0297	70.7199
epiRIL_500(F16)	57.91	5147	99.82	99.78
epiRIL_503	32.7	4460	99.8228	99.7799
epiRIL_506	28.18	5237	99.82	99.63
epiRIL_517	2.94	4957	50.4564	17.9431	excluded
epiRIL_52	28.84	5917	99.8183	99.6232
epiRIL_523	23.66	5289	99.81	99.19
epiRIL_53	15.72	4919	99.7931	95.2608
epiRIL_531	10.94	4455	99.0174	72.7971
epiRIL_538	8.31	4235	97.1497	51.2122	excluded
epiRIL_539	6.06	5114	79.2008	34.8021	excluded
epiRIL_54	37.28	4861	99.8228	99.7956
epiRIL_55	26.46	4909	99.81	99.56
epiRIL_556	8.88	3862	96.87	55.56	excluded
epiRIL_558	40.75	5463	99.82	99.78
epiRIL_559	32.45	4335	99.8243	99.7372
epiRIL_560	54.62	5441	99.82	99.78
epiRIL_561	7.52	4462	94.6332	43.5721	excluded
epiRIL_567	15	4447	99.7705	93.0304
epiRIL_570	30.88	5020	99.82	99.72
epiRIL_572	38.86	5173	99.82	99.78
epiRIL_573	45.09	5310	99.82	99.79
epiRIL_579	10.55	5529	99.1583	71.4433
epiRIL_60	25.04	5196	99.8004	99.1388
epiRIL_62	16.62	4897	99.7894	94.2485
epiRIL_64	5.43	4495	81.7351	27.9734	excluded
epiRIL_70	24.23	5184	99.8166	99.5039
epiRIL_71	23.7	5503	99.7524	98.306
epiRIL_73	28.92	5124	99.82	99.68
epiRIL_8	14.05	5064	99.7769	93.9099
epiRIL_92	13.64	4842	99.7331	91.9853
epiRIL_93	19.98	5333	99.8	97.31
epiRIL_94	30.91	5012	99.8227	99.6631
epiRIL_95	23.72	5177	99.8152	99.2565
epiRIL_98	24.56	5791	99.7899	98.9764
WT	27.94	4995	99.8093	99.4062
WT	39.31	5151	99.818	99.6672

## Sheet: Figure 1c
Position and identity of TE insertions detected in the epiRIL population
Chromosome	Position	TE_ID	Carrier	Zygosity?	Mutation?
Chr1	10549	ATENSPM3(AT4TE18505/10)	epiRIL_55	Heterozygous	ND
Chr1	13901	ATENSPM3(AT4TE18505/10)	epiRIL_148	Heterozygous	ND
Chr1	195259	ATCOPIA93(AT5TE20395)	epiRIL_70	Heterozygous	ND
Chr1	310834	ATCOPIA93(AT5TE20395)	epiRIL_159	Homozygous	SNP_pos:1077
Chr1	527068	ATCOPIA93(AT5TE20395)	epiRIL_257	Homozygous	ND
Chr1	529701	ATCOPIA93(AT5TE20395)	epiRIL_114	Heterozygous*	ND
Chr1	665624	ATCOPIA93(AT5TE20395)	epiRIL_193	Heterozygous	ND
Chr1	697967	ATCOPIA93(AT5TE20395)	epiRIL_503	Heterozygous	ND
Chr1	748910	ATCOPIA93(AT5TE20395)	epiRIL_394	Heterozygous	ND
Chr1	845409	ATCOPIA93(AT5TE20395)	epiRIL_408	Heterozygous	ND
Chr1	855706	ATENSPM3(AT2TE20205)	epiRIL_148	Heterozygous	ND
Chr1	1010635	ATCOPIA93(AT5TE20395)	epiRIL_393	Heterozygous	ND
Chr1	1104261	ATCOPIA93(AT5TE20395)	epiRIL_333	Heterozygous	ND
Chr1	1219347	ATCOPIA93(AT5TE20395)	epiRIL_114	Homozygous	ND
Chr1	1238500	ATCOPIA93(AT5TE20395)	epiRIL_323	Homozygous	ND
Chr1	1560968	ATCOPIA93(AT5TE20395)	F16_epiRIL_439	Homozygous	ND
Chr1	1644431	ATENSPM3(AT4TE18505/10)	epiRIL_148	Heterozygous*	ND
Chr1	1707943	ATCOPIA93(AT5TE20395)	F16_epiRIL_439	Homozygous	ND
Chr1	1718953	VANDAL21(AT2TE42810)	epiRIL_36	Homozygous	ND
Chr1	1723969	ATENSPM3(AT4TE18505/10)	epiRIL_148	Heterozygous	ND
Chr1	1788917	ATCOPIA93(AT5TE20395)	F16_epiRIL_394	Homozygous	ND
Chr1	1789008	ATCOPIA93(AT5TE20395)	epiRIL_394	Homozygous	ND
Chr1	1817223	VANDAL21(AT2TE42810)	epiRIL_371	Heterozygous	ND
Chr1	1878758	ATENSPM3(AT2TE20205)	epiRIL_112	Heterozygous	ND
Chr1	1878908	ATENSPM3(AT2TE20205)	F16_epiRIL_112	Homozygous	ND
Chr1	1919672	VANDAL21(AT2TE42810)	epiRIL_52	Heterozygous	ND
Chr1	2014889	ATCOPIA93(AT5TE20395)	epiRIL_356	Heterozygous	ND
Chr1	2156605	ATCOPIA93(AT5TE20395)	epiRIL_147	Heterozygous*	ND
Chr1	2165298	ATCOPIA93(AT5TE20395)	epiRIL_375	Heterozygous	ND
Chr1	2204653	ATCOPIA93(AT5TE20395)	epiRIL_425	Homozygous	ND
Chr1	2347188	ATCOPIA93(AT5TE20395)	epiRIL_333	Homozygous	ND
Chr1	2374424	VANDAL21(AT2TE42810)	epiRIL_148	Homozygous	ND
Chr1	2404909	ATCOPIA93(AT5TE20395)	epiRIL_362	Homozygous	ND
Chr1	2443636	ATCOPIA93(AT5TE20395)	epiRIL_362	Heterozygous	ND
Chr1	2554611	ATCOPIA93(AT5TE20395)	epiRIL_425	Homozygous	ND
Chr1	2557262	ATCOPIA93(AT5TE20395)	epiRIL_122	Homozygous	ND
Chr1	2560193	ATCOPIA93(AT5TE20395)	epiRIL_95	Homozygous	ND
Chr1	2562740	ATCOPIA93(AT5TE20395)	epiRIL_394	Heterozygous	ND
Chr1	2631164	ATCOPIA93(AT5TE20395)	epiRIL_425	Homozygous	ND
Chr1	2668987	VANDAL21(AT2TE42810)	epiRIL_260	Heterozygous	ND
Chr1	2675593	ATENSPM3(AT2TE20205)	epiRIL_122	Heterozygous	ND
Chr1	2771300	VANDAL21(AT2TE42810)	epiRIL_93	Heterozygous	ND
Chr1	2771371	VANDAL21(AT2TE42810)	epiRIL_92	Heterozygous	ND
Chr1	2816624	ATCOPIA93(AT5TE20395)	epiRIL_159	Heterozygous	ND
Chr1	3184297	ATENSPM3(AT3TE62120/30)	epiRIL_95	Homozygous	ND
Chr1	3280725	ATCOPIA93(AT5TE20395)	epiRIL_425	Homozygous	ND
Chr1	3338116	VANDAL21(AT2TE42810)	epiRIL_362	Homozygous	ND
Chr1	3494098	ATENSPM3(AT4TE18505/10)	epiRIL_531	Heterozygous	ND
Chr1	3552655	ATENSPM3(AT2TE20205)	epiRIL_400	Heterozygous	ND
Chr1	3577866	ATCOPIA93(AT5TE20395)	epiRIL_408	Heterozygous	ND
Chr1	3746316	ATCOPIA93(AT5TE20395)	epiRIL_62	Heterozygous*	ND
Chr1	3766332	ATENSPM3(AT4TE18505/10)	epiRIL_112	Heterozygous*	ND
Chr1	3774883	VANDAL21(AT2TE42810)	epiRIL_466	Homozygous	ND
Chr1	3803879	VANDAL21(AT2TE42810)	epiRIL_425	Homozygous	ND
Chr1	3918530	ATENSPM3(AT2TE20205)	epiRIL_477	Heterozygous*	ND
Chr1	3990270	ATCOPIA93(AT5TE20395)	epiRIL_55	Heterozygous	ND
Chr1	4025673	ATCOPIA93(AT5TE20395)	epiRIL_122	Heterozygous	ND
Chr1	4028659	VANDAL21(AT2TE42810)	epiRIL_567	Homozygous	ND
Chr1	4063624	ATCOPIA93(AT5TE20395)	epiRIL_147	Heterozygous*	ND
Chr1	4071314	ATENSPM3(AT2TE20205)	epiRIL_408	Heterozygous	ND
Chr1	4261023	ATCOPIA63(AT5TE33540)	epiRIL_122	ND	ND
Chr1	4381108	ATCOPIA93(AT5TE20395)	epiRIL_208	Heterozygous	ND
Chr1	4391033	ATCOPIA93(AT5TE20395)	epiRIL_114	Heterozygous*	ND
Chr1	4465147	ATENSPM3(AT2TE20205)	epiRIL_477	Heterozygous	ND
Chr1	4595831	ATENSPM3(AT4TE18505/10)	epiRIL_148	Heterozygous*	ND
Chr1	4605783	ATCOPIA93(AT5TE20395)	epiRIL_363	Heterozygous	ND
Chr1	4633883	ATCOPIA93(AT5TE20395)	F16_epiRIL_454	Homozygous	ND
Chr1	4663108	ATCOPIA93(AT5TE20395)	epiRIL_114	Homozygous	SNP_pos:1037
Chr1	4716236	ATCOPIA93(AT5TE20395)	epiRIL_193	Heterozygous	SNP_pos:3889
Chr1	4782540	ATCOPIA93(AT5TE20395)	epiRIL_147	Heterozygous*	ND
Chr1	4832201	ATCOPIA93(AT5TE20395)	epiRIL_297	Heterozygous	ND
Chr1	4838207	ATCOPIA93(AT5TE20395)	epiRIL_232	Heterozygous	ND
Chr1	4971096	ATCOPIA93(AT5TE20395)	epiRIL_114	Heterozygous*	ND
Chr1	4995997	ATCOPIA93(AT5TE20395)	epiRIL_356	Heterozygous	ND
Chr1	5026028	ATCOPIA93(AT5TE20395)	epiRIL_95	Homozygous	ND
Chr1	5026454	ATCOPIA93(AT5TE20395)	epiRIL_225	Homozygous	ND
Chr1	5064214	ATENSPM3(AT3TE62120/30)	epiRIL_344	Homozygous	ND
Chr1	5066385	ATENSPM3(AT3TE62120/30)	F16_epiRIL_344	Homozygous	ND
Chr1	5194117	VANDAL21(AT2TE42810)	epiRIL_252	Homozygous	ND
Chr1	5194165	VANDAL21(AT2TE42810)	epiRIL_333	Homozygous	ND
Chr1	5194166	VANDAL21(AT2TE42810)	epiRIL_229	Homozygous	ND
Chr1	5196528	ATCOPIA93(AT5TE20395)	epiRIL_500	Heterozygous*	ND
Chr1	5235530	ATCOPIA93(AT5TE20395)	epiRIL_558	Homozygous	ND
Chr1	5236431	ATCOPIA93(AT5TE20395)	epiRIL_362	Heterozygous	ND
Chr1	5272736	ATCOPIA93(AT5TE20395)	epiRIL_225	Homozygous	ND
Chr1	5374635	ATCOPIA93(AT5TE20395)	epiRIL_262	Homozygous	ND
Chr1	5519601	ATCOPIA93(AT5TE20395)	epiRIL_73	Homozygous	ND
Chr1	5533646	ATCOPIA93(AT5TE20395)	epiRIL_454	Heterozygous*	ND
Chr1	6120168	ATENSPM3(AT4TE18505/10)	epiRIL_148	Heterozygous	ND
Chr1	6177335	ATENSPM3(AT4TE18505/10)	epiRIL_558	Heterozygous	ND
Chr1	6261367	VANDAL21(AT2TE42810)	epiRIL_60	Homozygous	ND
Chr1	6340877	ATCOPIA93(AT5TE20395)	epiRIL_323	Homozygous	ND
Chr1	6363602	ATCOPIA93(AT5TE20395)	epiRIL_62	Heterozygous*	ND
Chr1	6558163	ATCOPIA93(AT5TE20395)	epiRIL_257	Heterozygous	ND
Chr1	6639146	ATCOPIA93(AT5TE20395)	epiRIL_572	Homozygous	ND
Chr1	6702749	ATCOPIA93(AT5TE20395)	F16_epiRIL_439	Homozygous	ND
Chr1	6962856	ATCOPIA93(AT5TE20395)	epiRIL_438	Heterozygous	ND
Chr1	7028116	ATCOPIA21(AT5TE65370)	epiRIL_232	Homozygous	ND
Chr1	7226636	ATCOPIA93(AT5TE20395)	epiRIL_363	Heterozygous	ND
Chr1	7273777	ATCOPIA93(AT5TE20395)	epiRIL_362	Heterozygous*	ND
Chr1	7291074	ATCOPIA93(AT5TE20395)	epiRIL_362	Homozygous	ND
Chr1	7292170	ATCOPIA93(AT5TE20395)	epiRIL_225	Homozygous	ND
Chr1	7400100	ATCOPIA93(AT5TE20395)	epiRIL_114	Heterozygous*	ND
Chr1	7412727	VANDAL21(AT2TE42810)	epiRIL_567	Homozygous	ND
Chr1	7448852	ATCOPIA93(AT5TE20395)	epiRIL_114	Heterozygous*	ND
Chr1	7450060	ATCOPIA93(AT5TE20395)	epiRIL_362	Heterozygous	ND
Chr1	7508448	VANDAL21(AT2TE42810)	epiRIL_93	Homozygous	ND
Chr1	7672159	ATENSPM3(AT4TE18505/10)	epiRIL_558	Homozygous	ND
Chr1	7716743	ATCOPIA93(AT5TE20395)	epiRIL_262	Homozygous	ND
Chr1	7899996	ATENSPM3(AT2TE20205)	F16_epiRIL_202	Homozygous	ND
Chr1	7916529	ATCOPIA93(AT5TE20395)	epiRIL_363	Heterozygous	ND
Chr1	8008470	ATENSPM3(AT2TE20205)	epiRIL_122	Heterozygous	ND
Chr1	8103484	ATENSPM3(AT2TE20205)	epiRIL_122	Heterozygous	ND
Chr1	8103966	ATCOPIA93(AT5TE20395)	epiRIL_62	Heterozygous	ND
Chr1	8107734	ATENSPM3(AT2TE20205)	epiRIL_122	Heterozygous	ND
Chr1	8181692	ATENSPM3(AT4TE18505/10)	epiRIL_148	Heterozygous	ND
Chr1	8293898	ATENSPM3(AT2TE20205)	epiRIL_477	Heterozygous*	ND
Chr1	8348124	ATCOPIA93(AT5TE20395)	epiRIL_172	Homozygous	ND
Chr1	8348179	ATCOPIA93(AT5TE20395)	epiRIL_356	Homozygous	ND
Chr1	8518748	ATCOPIA93(AT5TE20395)	epiRIL_95	Heterozygous	ND
Chr1	8534591	ATCOPIA93(AT5TE20395)	epiRIL_114	Heterozygous*	ND
Chr1	8544848	ATCOPIA93(AT5TE20395)	epiRIL_114	Heterozygous*	ND
Chr1	8574347	ATCOPIA93(AT5TE20395)	epiRIL_95	Heterozygous	ND
Chr1	8681708	ATCOPIA93(AT5TE20395)	epiRIL_73	Homozygous	ND
Chr1	8693820	ATCOPIA93(AT5TE20395)	epiRIL_73	Homozygous	ND
Chr1	8704699	ATENSPM3(AT4TE18505/10)	epiRIL_95	Heterozygous	ND
Chr1	8709095	ATCOPIA93(AT5TE20395)	epiRIL_438	Heterozygous	ND
Chr1	8735062	ATCOPIA93(AT5TE20395)	epiRIL_356	Heterozygous	ND
Chr1	8775803	VANDAL21(AT2TE42810)	epiRIL_394	Homozygous	ND
Chr1	8798358	VANDAL21(AT2TE42810)	epiRIL_394	Heterozygous	ND
Chr1	8812744	VANDAL21(AT2TE42810)	epiRIL_394	Heterozygous	ND
Chr1	8918645	ATCOPIA13(AT2TE23855)	epiRIL_377	Heterozygous	ND
Chr1	8952460	ATCOPIA93(AT5TE20395)	epiRIL_500	Heterozygous	ND
Chr1	9106788	ATCOPIA93(AT5TE20395)	epiRIL_362	Heterozygous	ND
Chr1	9181648	ATCOPIA93(AT5TE20395)	epiRIL_276	Homozygous	ND
Chr1	9181814	ATCOPIA93(AT5TE20395)	epiRIL_362	Homozygous	ND
Chr1	9219763	ATCOPIA93(AT5TE20395)	epiRIL_114	Heterozygous*	ND
Chr1	9223529	ATENSPM3(AT4TE18505/10)	epiRIL_95	Homozygous	ND
Chr1	9291297	ATENSPM3(AT2TE20205)	epiRIL_122	Heterozygous	ND
Chr1	9311307	ATCOPIA93(AT5TE20395)	epiRIL_297	Homozygous	ND
Chr1	9312240	ATCOPIA93(AT5TE20395)	epiRIL_172	Homozygous	SNP_pos:1901
Chr1	9336814	ATCOPIA93(AT5TE20395)	F16_epiRIL_439	Heterozygous	ND
Chr1	9359252	ATENSPM3(AT4TE18505/10)	epiRIL_148	Heterozygous	ND
Chr1	9460390	ATENSPM3(AT2TE20205)	epiRIL_466	Homozygous	ND
Chr1	9619476	ATENSPM3(AT4TE18505/10)	epiRIL_215	Homozygous	ND
Chr1	9725015	VANDAL21(AT2TE42810)	epiRIL_114	Heterozygous*	ND
Chr1	9768476	ATENSPM3(AT2TE20205)	epiRIL_400	Homozygous	ND
Chr1	9843067	ATCOPIA93(AT5TE20395)	epiRIL_362	Heterozygous*	ND
Chr1	9849119	ATCOPIA93(AT5TE20395)	epiRIL_147	Heterozygous*	ND
Chr1	10035463	VANDAL21(AT2TE42810)	epiRIL_371	Homozygous	ND
Chr1	10050073	ATENSPM3(AT4TE18505/10)	epiRIL_148	Heterozygous	ND
Chr1	10068260	ATCOPIA93(AT5TE20395)	epiRIL_356	Homozygous	ND
Chr1	10089686	ATCOPIA93(AT5TE20395)	epiRIL_362	Heterozygous	ND
Chr1	10186593	ATCOPIA93(AT5TE20395)	epiRIL_18	Heterozygous	ND
Chr1	10273760	VANDAL21(AT2TE42810)	epiRIL_71	Heterozygous	ND
Chr1	10544667	ATCOPIA93(AT5TE20395)	epiRIL_572	Homozygous	ND
Chr1	10743956	ATCOPIA93(AT5TE20395)	epiRIL_362	Heterozygous	ND
Chr1	10823529	ATCOPIA93(AT5TE20395)	epiRIL_159	Homozygous	ND
Chr1	10921793	ATCOPIA93(AT5TE20395)	epiRIL_238	Heterozygous	ND
Chr1	10931367	ATENSPM3(AT4TE18505/10)	epiRIL_148	Heterozygous	ND
Chr1	11085320	ATCOPIA93(AT5TE20395)	epiRIL_108	Homozygous	ND
Chr1	11102525	ATCOPIA93(AT5TE20395)	epiRIL_425	Homozygous	ND
Chr1	11127741	ATENSPM3(AT2TE20205)	epiRIL_466	Heterozygous	ND
Chr1	11178312	ATCOPIA93(AT5TE20395)	F16_epiRIL_439	Homozygous	SNP_pos:3499
Chr1	11191725	ATCOPIA93(AT5TE20395)	epiRIL_454	Heterozygous	ND
Chr1	11211724	ATCOPIA93(AT5TE20395)	F16_epiRIL_439	Homozygous	ND
Chr1	11211799	ATCOPIA93(AT5TE20395)	epiRIL_439	Heterozygous	ND
Chr1	11262372	ATCOPIA93(AT5TE20395)	epiRIL_362	Heterozygous*	ND
Chr1	11364898	ATCOPIA93(AT5TE20395)	epiRIL_297	Heterozygous	ND
Chr1	11455619	ATCOPIA93(AT5TE20395)	epiRIL_262	Homozygous	ND
Chr1	11461236	ATCOPIA93(AT5TE20395)	epiRIL_147	Heterozygous	ND
Chr1	11487840	ATENSPM3(AT2TE20205)	epiRIL_95	Heterozygous	ND
Chr1	11584801	ATCOPIA93(AT5TE20395)	epiRIL_95	Heterozygous	ND
Chr1	11838289	ATENSPM3(AT4TE18505/10)	epiRIL_570	Heterozygous*	ND
Chr1	11918893	ATCOPIA93(AT5TE20395)	F16_epiRIL_454	Homozygous	ND
Chr1	11922703	ATCOPIA93(AT5TE20395)	F16_epiRIL_238	Homozygous	ND
Chr1	11952714	ATCOPIA93(AT5TE20395)	epiRIL_362	Heterozygous	ND
Chr1	12035942	ATENSPM3(AT2TE20205)	F16_epiRIL_112	Homozygous	ND
Chr1	12035950	ATENSPM3(AT2TE20205)	epiRIL_112	Heterozygous	ND
Chr1	12169356	ATCOPIA93(AT5TE20395)	F16_epiRIL_394	Homozygous	ND
Chr1	12169453	ATCOPIA93(AT5TE20395)	epiRIL_394	Homozygous	ND
Chr1	12169581	ATCOPIA93(AT5TE20395)	epiRIL_55	Heterozygous	ND
Chr1	12178270	ATENSPM3(AT3TE62120/30)	epiRIL_71	Homozygous	ND
Chr1	12178270	ATENSPM3(AT3TE62120/30)	epiRIL_92	Homozygous	ND
Chr1	12178270	ATENSPM3(AT3TE62120/30)	epiRIL_466	Homozygous	ND
Chr1	12178270	ATENSPM3(AT3TE62120/30)	epiRIL_467	Homozygous	ND
Chr1	12178270	ATENSPM3(AT3TE62120/30)	epiRIL_60	Homozygous	ND
Chr1	12178270	ATENSPM3(AT3TE62120/30)	epiRIL_159	Homozygous	ND
Chr1	12178270	ATENSPM3(AT3TE62120/30)	epiRIL_500	Homozygous	ND
Chr1	12178270	ATENSPM3(AT3TE62120/30)	epiRIL_98	Homozygous	ND
Chr1	12178270	ATENSPM3(AT3TE62120/30)	epiRIL_297	Homozygous	ND
Chr1	12178270	ATENSPM3(AT3TE62120/30)	epiRIL_432	Homozygous	ND
Chr1	12178270	ATENSPM3(AT3TE62120/30)	epiRIL_425	Homozygous	ND
Chr1	12304294	ATCOPIA93(AT5TE20395)	epiRIL_362	Heterozygous*	ND
Chr1	12315319	ATCOPIA93(AT5TE20395)	epiRIL_114	Heterozygous*	ND
Chr1	12331985	ATCOPIA93(AT5TE20395)	epiRIL_333	Heterozygous	ND
Chr1	12480615	ATCOPIA93(AT5TE20395)	epiRIL_503	Heterozygous	ND
Chr1	12617099	ATENSPM3(AT3TE62120/30)	epiRIL_93	Heterozygous*	ND
Chr1	12618030	ATENSPM3(AT3TE62120/30)	epiRIL_71	Homozygous	ND
Chr1	12618030	ATENSPM3(AT3TE62120/30)	epiRIL_92	Homozygous	ND
Chr1	12618030	ATENSPM3(AT3TE62120/30)	epiRIL_467	Homozygous	ND
Chr1	12618030	ATENSPM3(AT3TE62120/30)	epiRIL_159	Homozygous	ND
Chr1	12618030	ATENSPM3(AT3TE62120/30)	epiRIL_500	Homozygous	ND
Chr1	12618030	ATENSPM3(AT3TE62120/30)	epiRIL_297	Homozygous	ND
Chr1	12618030	ATENSPM3(AT3TE62120/30)	epiRIL_425	Homozygous	ND
Chr1	12618030	ATENSPM3(AT3TE62120/30)	epiRIL_98	Heterozygous	ND
Chr1	12620048	ATENSPM3(AT3TE62120/30)	epiRIL_432	Homozygous	ND
Chr1	12659520	ATCOPIA93(AT5TE20395)	epiRIL_362	Heterozygous*	ND
Chr1	12698543	VANDAL21(AT2TE42810)	epiRIL_193	Heterozygous	ND
Chr1	13032981	ATENSPM3(AT4TE18505/10)	F16_epiRIL_112	Homozygous	ND
Chr1	13388612	ATMU5_Comp	epiRIL_8	Homozygous	ND
Chr1	13467369	ATCOPIA93(AT5TE20395)	epiRIL_73	Heterozygous*	ND
Chr1	13490178	VANDAL21(AT2TE42810)	epiRIL_208	Homozygous	ND
Chr1	13529200	ATCOPIA93(AT5TE20395)	epiRIL_366	Heterozygous	ND
Chr1	13549916	VANDAL21(AT2TE42810)	epiRIL_432	Homozygous	ND
Chr1	13679513	VANDAL21(AT2TE42810)	epiRIL_148	Heterozygous	ND
Chr1	13710841	ATCOPIA93(AT5TE20395)	epiRIL_437	Heterozygous	ND
Chr1	13931768	ATCOPIA93(AT5TE20395)	epiRIL_114	Heterozygous	ND
Chr1	13937826	ATCOPIA93(AT5TE20395)	epiRIL_114	Heterozygous	ND
Chr1	13999611	ATCOPIA93(AT5TE20395)	epiRIL_147	Heterozygous*	ND
Chr1	14220145	ATCOPIA93(AT5TE20395)	epiRIL_425	Homozygous	ND
Chr1	14253395	ATCOPIA93(AT5TE20395)	epiRIL_92	Homozygous	ND
Chr1	14290910	VANDAL21(AT2TE42810)	epiRIL_244	Homozygous	ND
Chr1	14294326	VANDAL21(AT2TE42810)	epiRIL_244	Homozygous	ND
Chr1	14296025	VANDAL21(AT2TE42810)	epiRIL_148	Heterozygous	ND
Chr1	14349700	VANDAL21(AT2TE42810)	epiRIL_101	Homozygous	ND
Chr1	14371429	ATCOPIA93(AT5TE20395)	epiRIL_356	Homozygous	ND
Chr1	14395353	VANDAL21(AT2TE42810)	epiRIL_101	Homozygous	ND
Chr1	14417082	ATCOPIA93(AT5TE20395)	epiRIL_356	Homozygous	ND
Chr1	14478243	ATCOPIA93(AT5TE20395)	epiRIL_356	Heterozygous*	ND
Chr1	14963815	ATENSPM3(AT2TE20205)	epiRIL_122	Heterozygous	ND
Chr1	15541053	ATCOPIA93(AT5TE20395)	epiRIL_114	Heterozygous*	ND
Chr1	15549445	ATCOPIA93(AT5TE20395)	epiRIL_208	Homozygous	ND
Chr1	15646282	ATCOPIA93(AT5TE20395)	epiRIL_92	Heterozygous	ND
Chr1	15724756	VANDAL21(AT2TE42810)	epiRIL_494	Homozygous	ND
Chr1	15724770	VANDAL21(AT2TE42810)	epiRIL_495	Homozygous	ND
Chr1	15795769	ATENSPM3(AT2TE20205)	epiRIL_148	Heterozygous	Del:6964-8461
Chr1	16180315	ATCOPIA93(AT5TE20395)	epiRIL_297	Homozygous	ND
Chr1	16231091	VANDAL21(AT2TE42810)	epiRIL_361	Homozygous	ND
Chr1	16401101	ATENSPM3(AT4TE18505/10)	epiRIL_112	Heterozygous	ND
Chr1	16402820	ATENSPM3(AT4TE18505/10)	F16_epiRIL_112	Homozygous	ND
Chr1	16508942	ATCOPIA93(AT5TE20395)	epiRIL_500	Heterozygous	ND
Chr1	16656477	ATCOPIA93(AT5TE20395)	epiRIL_73	Homozygous	ND
Chr1	16679896	ATCOPIA93(AT5TE20395)	epiRIL_425	Heterozygous	ND
Chr1	16694340	ATRE1(AT1TE71950)	epiRIL_222	ND	ND
Chr1	16695276	ATCOPIA93(AT5TE20395)	epiRIL_425	Homozygous	ND
Chr1	16705072	ATCOPIA93(AT5TE20395)	epiRIL_172	Homozygous	ND
Chr1	16763927	ATCOPIA93(AT5TE20395)	epiRIL_54	Heterozygous	ND
Chr1	16767829	ATENSPM3(AT2TE20205)	epiRIL_148	Heterozygous	ND
Chr1	16836944	ATENSPM3(AT2TE20205)	epiRIL_494	Homozygous	ND
Chr1	16837018	ATENSPM3(AT2TE20205)	epiRIL_222	Homozygous	ND
Chr1	16837018	ATENSPM3(AT2TE20205)	epiRIL_356	Homozygous	ND
Chr1	16837018	ATENSPM3(AT2TE20205)	epiRIL_363	Homozygous	ND
Chr1	16837018	ATENSPM3(AT2TE20205)	epiRIL_208	Homozygous	ND
Chr1	16837018	ATENSPM3(AT2TE20205)	F16_epiRIL_46	Homozygous	ND
Chr1	16837018	ATENSPM3(AT2TE20205)	epiRIL_232	Homozygous	ND
Chr1	16837018	ATENSPM3(AT2TE20205)	epiRIL_495	Homozygous	ND
Chr1	16837018	ATENSPM3(AT2TE20205)	epiRIL_8	Homozygous	ND
Chr1	16837018	ATENSPM3(AT2TE20205)	epiRIL_46	Homozygous	ND
Chr1	16992354	ATCOPIA93(AT5TE20395)	epiRIL_362	Heterozygous	ND
Chr1	17182085	ATCOPIA93(AT5TE20395)	epiRIL_18	Heterozygous*	ND
Chr1	17250259	ATCOPIA93(AT5TE20395)	epiRIL_579	Heterozygous	ND
Chr1	17358750	ATCOPIA93(AT5TE20395)	epiRIL_434	Homozygous	ND
Chr1	17375995	VANDAL21(AT2TE42810)	epiRIL_394	Homozygous	ND
Chr1	17389233	ATCOPIA93(AT5TE20395)	epiRIL_262	Heterozygous	ND
Chr1	17401067	ATCOPIA93(AT5TE20395)	epiRIL_238	Heterozygous	ND
Chr1	17401135	ATCOPIA93(AT5TE20395)	F16_epiRIL_238	Homozygous	ND
Chr1	17407431	ATENSPM3(AT3TE62120/30)	epiRIL_437	Homozygous	ND
Chr1	17407431	ATENSPM3(AT3TE62120/30)	epiRIL_361	Homozygous	ND
Chr1	17447997	ATENSPM3(AT2TE20205)	epiRIL_466	Heterozygous	Del:2794-8461
Chr1	17516769	ATCOPIA93(AT5TE20395)	epiRIL_297	Heterozygous	ND
Chr1	17518388	ATCOPIA93(AT5TE20395)	epiRIL_73	Heterozygous*	ND
Chr1	17610522	ATCOPIA93(AT5TE20395)	epiRIL_362	Heterozygous*	ND
Chr1	17634759	VANDAL21(AT2TE42810)	epiRIL_494	Homozygous	ND
Chr1	17634759	VANDAL21(AT2TE42810)	epiRIL_495	Homozygous	ND
Chr1	17642563	ATENSPM3(AT4TE18505/10)	epiRIL_14	Homozygous	ND
Chr1	17690780	ATCOPIA93(AT5TE20395)	F16_epiRIL_454	Homozygous	ND
Chr1	17730181	ATENSPM3(AT2TE20205)	epiRIL_112	Heterozygous	ND
Chr1	17995262	VANDAL21(AT2TE42810)	epiRIL_260	Homozygous	ND
Chr1	18034660	ATCOPIA93(AT5TE20395)	epiRIL_558	Homozygous	ND
Chr1	18071343	VANDAL21(AT2TE42810)	epiRIL_92	Homozygous	ND
Chr1	18093861	ATCOPIA93(AT5TE20395)	epiRIL_114	Heterozygous*	ND
Chr1	18205766	ATENSPM3(AT3TE62120/30)	epiRIL_122	Homozygous	ND
Chr1	18220911	ATCOPIA93(AT5TE20395)	epiRIL_172	Heterozygous	ND
Chr1	18233128	ATCOPIA93(AT5TE20395)	epiRIL_18	Heterozygous*	ND
Chr1	18485019	ATCOPIA93(AT5TE20395)	epiRIL_362	Heterozygous*	ND
Chr1	18499333	ATCOPIA93(AT5TE20395)	epiRIL_558	Homozygous	ND
Chr1	18669580	ATCOPIA93(AT5TE20395)	epiRIL_114	Heterozygous	SNP_pos:1037
Chr1	18764688	ATCOPIA93(AT5TE20395)	epiRIL_323	Heterozygous	ND
Chr1	18826978	ATENSPM3(AT4TE18505/10)	epiRIL_148	Heterozygous	ND
Chr1	18833055	ATCOPIA93(AT5TE20395)	epiRIL_98	Homozygous	ND
Chr1	18883863	ATCOPIA93(AT5TE20395)	epiRIL_244	Heterozygous	ND
Chr1	19074283	VANDAL21(AT2TE42810)	epiRIL_494	Homozygous	ND
Chr1	19074361	VANDAL21(AT2TE42810)	epiRIL_495	Homozygous	ND
Chr1	19115500	VANDAL21(AT2TE42810)	epiRIL_458	Heterozygous	ND
Chr1	19227040	ATENSPM3(AT2TE20205)	epiRIL_122	Heterozygous	ND
Chr1	19228863	ATENSPM3(AT2TE20205)	epiRIL_112	Heterozygous	Del:3794-5312
Chr1	19315611	ATCOPIA93(AT5TE20395)	epiRIL_558	Heterozygous	ND
Chr1	19321423	ATENSPM3(AT2TE20205)	epiRIL_558	Homozygous	ND
Chr1	19395464	ATCOPIA93(AT5TE20395)	epiRIL_458	Heterozygous	ND
Chr1	19522621	ATCOPIA93(AT5TE20395)	epiRIL_114	Heterozygous*	ND
Chr1	19573835	VANDAL21(AT2TE42810)	epiRIL_531	Heterozygous	ND
Chr1	19589850	ATCOPIA93(AT5TE20395)	epiRIL_225	Homozygous	ND
Chr1	19631447	ATENSPM3(AT2TE20205)	epiRIL_122	Heterozygous	ND
Chr1	19656674	ATCOPIA93(AT5TE20395)	epiRIL_362	Heterozygous*	ND
Chr1	19657330	ATCOPIA93(AT5TE20395)	epiRIL_434	Homozygous	ND
Chr1	19665019	ATENSPM3(AT4TE18505/10)	epiRIL_148	Heterozygous	ND
Chr1	19692482	ATENSPM3(AT4TE18505/10)	F16_epiRIL_112	Heterozygous	ND
Chr1	19697620	ATCOPIA93(AT5TE20395)	epiRIL_497	Heterozygous	ND
Chr1	19830952	ATCOPIA93(AT5TE20395)	epiRIL_375	Homozygous	ND
Chr1	20050736	ATCOPIA93(AT5TE20395)	epiRIL_244	Heterozygous	ND
Chr1	20148478	ATENSPM3(AT2TE20205)	epiRIL_366	Heterozygous	ND
Chr1	20150892	ATENSPM3(AT3TE62120/30)	epiRIL_363	Homozygous	ND
Chr1	20151030	ATENSPM3(AT3TE62120/30)	epiRIL_222	Homozygous	ND
Chr1	20151723	ATENSPM3(AT3TE62120/30)	epiRIL_8	Homozygous	ND
Chr1	20152775	ATENSPM3(AT3TE62120/30)	epiRIL_232	Homozygous	ND
Chr1	20243733	ATCOPIA93(AT5TE20395)	epiRIL_362	Heterozygous*	ND
Chr1	20262975	ATCOPIA93(AT5TE20395)	epiRIL_147	Heterozygous*	ND
Chr1	20368518	ATENSPM3(AT2TE20205)	epiRIL_122	Heterozygous	ND
Chr1	20408425	ATCOPIA93(AT5TE20395)	epiRIL_147	Heterozygous*	ND
Chr1	20483587	ATCOPIA93(AT5TE20395)	epiRIL_73	Heterozygous*	SNP_pos:4791
Chr1	20527713	ATCOPIA93(AT5TE20395)	epiRIL_333	Heterozygous	ND
Chr1	20601493	ATCOPIA93(AT5TE20395)	epiRIL_333	Homozygous	SNP_pos:2228
Chr1	20679962	ATCOPIA93(AT5TE20395)	epiRIL_55	Heterozygous	ND
Chr1	20711574	ATCOPIA93(AT5TE20395)	epiRIL_362	Heterozygous*	ND
Chr1	20993165	ATCOPIA93(AT5TE20395)	epiRIL_73	Heterozygous	indel_pos:1191
Chr1	21061704	ATENSPM3(AT2TE20205)	epiRIL_202	Heterozygous	ND
Chr1	21061780	ATENSPM3(AT2TE20205)	F16_epiRIL_202	Homozygous	ND
Chr1	21118980	ATCOPIA93(AT5TE20395)	epiRIL_122	Homozygous	ND
Chr1	21119803	ATCOPIA93(AT5TE20395)	epiRIL_323	Heterozygous	ND
Chr1	21216740	ATENSPM3(AT4TE18505/10)	epiRIL_148	Heterozygous	ND
Chr1	21219397	ATCOPIA93(AT5TE20395)	epiRIL_579	Homozygous	SNP_pos:1923
Chr1	21386648	ATCOPIA93(AT5TE20395)	epiRIL_323	Heterozygous	ND
Chr1	21423274	ATENSPM3(AT2TE20205)	epiRIL_148	Heterozygous	Del:1-1973
Chr1	21431808	ATCOPIA93(AT5TE20395)	epiRIL_363	Heterozygous	ND
Chr1	21483028	ATCOPIA93(AT5TE20395)	epiRIL_558	Heterozygous	ND
Chr1	21486522	ATCOPIA93(AT5TE20395)	epiRIL_122	Heterozygous	ND
Chr1	21486791	ATENSPM3(AT2TE20205)	epiRIL_55	Homozygous	ND
Chr1	21603048	ATENSPM3(AT2TE20205)	epiRIL_55	Heterozygous	ND
Chr1	21675857	ATENSPM3(AT4TE18505/10)	epiRIL_148	Heterozygous	ND
Chr1	21688186	ATCOPIA93(AT5TE20395)	epiRIL_558	Homozygous	ND
Chr1	21688265	ATCOPIA93(AT5TE20395)	epiRIL_225	Homozygous	ND
Chr1	21711269	ATCOPIA93(AT5TE20395)	epiRIL_73	Heterozygous*	ND
Chr1	21738280	ATCOPIA93(AT5TE20395)	epiRIL_114	Heterozygous	ND
Chr1	21780057	VANDAL21(AT2TE42810)	epiRIL_572	Heterozygous	ND
Chr1	21782440	ATCOPIA93(AT5TE20395)	epiRIL_362	Heterozygous	ND
Chr1	21816315	VANDAL21(AT2TE42810)	epiRIL_572	Heterozygous	ND
Chr1	21818698	ATCOPIA93(AT5TE20395)	epiRIL_362	Heterozygous	ND
Chr1	21880280	ATENSPM3(AT2TE20205)	epiRIL_122	Heterozygous	ND
Chr1	21901713	ATCOPIA93(AT5TE20395)	F16_epiRIL_394	Homozygous	ND
Chr1	21906225	ATENSPM3(AT4TE18505/10)	epiRIL_215	Homozygous	ND
Chr1	21919979	VANDAL21(AT2TE42810)	epiRIL_371	Heterozygous	ND
Chr1	21997843	ATCOPIA93(AT5TE20395)	epiRIL_323	Homozygous	ND
Chr1	21999322	ATCOPIA93(AT5TE20395)	epiRIL_333	Homozygous	ND
Chr1	22057114	VANDAL21(AT2TE42810)	epiRIL_252	Heterozygous	ND
Chr1	22113366	ATENSPM3(AT2TE20205)	epiRIL_112	Heterozygous	ND
Chr1	22117391	ATENSPM3(AT4TE18505/10)	epiRIL_477	Heterozygous	ND
Chr1	22149342	ATCOPIA31(AT5TE66565)	epiRIL_362	Homozygous	ND
Chr1	22224159	ATENSPM3(AT2TE20205)	epiRIL_122	Heterozygous	ND
Chr1	22243470	ATENSPM3(AT4TE18505/10)	epiRIL_112	Heterozygous	ND
Chr1	22445038	ATCOPIA93(AT5TE20395)	epiRIL_114	Heterozygous	SNP_pos:1037
Chr1	22502326	ATCOPIA93(AT5TE20395)	epiRIL_122	Homozygous	ND
Chr1	22553778	ATCOPIA93(AT5TE20395)	epiRIL_244	Heterozygous*	ND
Chr1	22613434	ATCOPIA93(AT5TE20395)	epiRIL_244	Homozygous	ND
Chr1	22623389	ATCOPIA93(AT5TE20395)	epiRIL_98	Heterozygous	ND
Chr1	22682316	ATCOPIA93(AT5TE20395)	epiRIL_434	Heterozygous	ND
Chr1	22745675	ATCOPIA93(AT5TE20395)	epiRIL_394	Homozygous	indel_pos:4848
Chr1	22773838	ATCOPIA93(AT5TE20395)	epiRIL_208	Heterozygous	ND
Chr1	22785787	ATCOPIA93(AT5TE20395)	epiRIL_208	Heterozygous	ND
Chr1	22810022	VANDAL21(AT2TE42810)	epiRIL_148	Heterozygous	ND
Chr1	22846146	ATENSPM3(AT4TE18505/10)	epiRIL_112	Heterozygous	ND
Chr1	22871543	ATENSPM3(AT3TE62120/30)	epiRIL_466	Heterozygous	ND
Chr1	22898397	ATCOPIA93(AT5TE20395)	epiRIL_114	Heterozygous*	ND
Chr1	22952421	ATENSPM3(AT4TE18505/10)	epiRIL_148	Heterozygous*	ND
Chr1	23025672	ATCOPIA93(AT5TE20395)	epiRIL_363	Heterozygous	ND
Chr1	23037582	ATCOPIA93(AT5TE20395)	epiRIL_500	Heterozygous	ND
Chr1	23042521	ATENSPM3(AT2TE20205)	epiRIL_202	Heterozygous	ND
Chr1	23055293	ATENSPM3(AT2TE20205)	epiRIL_95	Heterozygous	ND
Chr1	23151872	ATCOPIA93(AT5TE20395)	epiRIL_333	Heterozygous	ND
Chr1	23166279	ATCOPIA93(AT5TE20395)	epiRIL_362	Heterozygous*	ND
Chr1	23198716	ATENSPM3(AT2TE20205)	epiRIL_95	Heterozygous	ND
Chr1	23255445	ATENSPM3(AT3TE62120/30)	epiRIL_503	Homozygous	ND
Chr1	23332397	ATCOPIA93(AT5TE20395)	epiRIL_108	Heterozygous	ND
Chr1	23385952	ATCOPIA93(AT5TE20395)	epiRIL_262	Heterozygous	ND
Chr1	23441004	ATENSPM3(AT2TE20205)	epiRIL_95	Heterozygous	ND
Chr1	23457753	ATCOPIA93(AT5TE20395)	epiRIL_297	Homozygous	ND
Chr1	23503350	ATCOPIA93(AT5TE20395)	epiRIL_114	Heterozygous*	ND
Chr1	23505469	ATCOPIA93(AT5TE20395)	epiRIL_323	Heterozygous	ND
Chr1	23532589	ATENSPM3(AT2TE20205)	epiRIL_477	Heterozygous*	ND
Chr1	23561013	ATCOPIA93(AT5TE20395)	epiRIL_425	Homozygous	ND
Chr1	23638885	ATCOPIA93(AT5TE20395)	epiRIL_95	Heterozygous	ND
Chr1	23653993	ATCOPIA93(AT5TE20395)	epiRIL_73	Heterozygous	ND
Chr1	23668296	ATCOPIA93(AT5TE20395)	epiRIL_114	Heterozygous	ND
Chr1	23703090	ATCOPIA93(AT5TE20395)	epiRIL_159	Heterozygous	ND
Chr1	23704739	ATCOPIA93(AT5TE20395)	epiRIL_62	Heterozygous	ND
Chr1	23707389	ATCOPIA93(AT5TE20395)	F16_epiRIL_238	Homozygous	ND
Chr1	23744485	ATCOPIA93(AT5TE20395)	epiRIL_159	Heterozygous	ND
Chr1	23829311	ATCOPIA93(AT5TE20395)	epiRIL_98	Homozygous	ND
Chr1	23837986	ATCOPIA93(AT5TE20395)	epiRIL_333	Heterozygous	ND
Chr1	23889302	ATCOPIA93(AT5TE20395)	epiRIL_425	Heterozygous	ND
Chr1	23966809	ATCOPIA93(AT5TE20395)	epiRIL_147	Heterozygous*	ND
Chr1	24091113	ATENSPM3(AT2TE20205)	F16_epiRIL_439	Homozygous	ND
Chr1	24091117	ATENSPM3(AT2TE20205)	epiRIL_439	Homozygous	ND
Chr1	24187616	ATCOPIA93(AT5TE20395)	F16_epiRIL_238	Homozygous	ND
Chr1	24187703	ATCOPIA93(AT5TE20395)	epiRIL_238	Homozygous	ND
Chr1	24216072	ATCOPIA93(AT5TE20395)	epiRIL_122	Homozygous	ND
Chr1	24278144	ATCOPIA93(AT5TE20395)	epiRIL_362	Heterozygous*	ND
Chr1	24281489	ATENSPM3(AT4TE18505/10)	epiRIL_215	Heterozygous	ND
Chr1	24290236	ATCOPIA93(AT5TE20395)	epiRIL_73	Heterozygous*	ND
Chr1	24315424	ATENSPM3(AT2TE20205)	epiRIL_112	Heterozygous	ND
Chr1	24334468	ATENSPM3(AT2TE20205)	F16_epiRIL_439	Homozygous	ND
Chr1	24334475	ATENSPM3(AT2TE20205)	epiRIL_439	Homozygous	ND
Chr1	24397651	ATMU5_Comp	epiRIL_260	Homozygous	ND
Chr1	24504764	ATCOPIA93(AT5TE20395)	epiRIL_73	Heterozygous*	ND
Chr1	24586806	ATCOPIA93(AT5TE20395)	epiRIL_54	Heterozygous	SNP_pos:1214
Chr1	24748440	ATCOPIA93(AT5TE20395)	epiRIL_70	Heterozygous	SNP_pos:2824
Chr1	24779368	ATCOPIA93(AT5TE20395)	F16_epiRIL_439	Homozygous	SNP_pos:3499
Chr1	24784299	ATCOPIA93(AT5TE20395)	epiRIL_523	Homozygous	ND
Chr1	24828186	ATCOPIA93(AT5TE20395)	F16_epiRIL_238	Homozygous	ND
Chr1	24828340	ATCOPIA93(AT5TE20395)	epiRIL_238	Heterozygous	ND
Chr1	24876291	ATCOPIA93(AT5TE20395)	epiRIL_362	Homozygous	ND
Chr1	24927690	ATCOPIA93(AT5TE20395)	epiRIL_98	Heterozygous	ND
Chr1	24950623	ATCOPIA93(AT5TE20395)	epiRIL_114	Heterozygous*	ND
Chr1	24972655	ATCOPIA93(AT5TE20395)	epiRIL_558	Homozygous	ND
Chr1	24987362	ATCOPIA93(AT5TE20395)	epiRIL_262	Heterozygous	ND
Chr1	25066480	ATENSPM3(AT4TE18505/10)	epiRIL_531	Heterozygous	ND
Chr1	25355005	ATCOPIA93(AT5TE20395)	epiRIL_356	Heterozygous	ND
Chr1	25361437	ATCOPIA93(AT5TE20395)	epiRIL_225	Homozygous	ND
Chr1	25361717	ATCOPIA93(AT5TE20395)	epiRIL_114	Heterozygous*	ND
Chr1	25377661	ATCOPIA93(AT5TE20395)	epiRIL_114	Heterozygous	SNP_pos:1923
Chr1	25379997	ATCOPIA93(AT5TE20395)	epiRIL_572	Homozygous	ND
Chr1	25398579	ATENSPM3(AT4TE18505/10)	epiRIL_148	Heterozygous*	ND
Chr1	25442749	ATCOPIA93(AT5TE20395)	epiRIL_114	Heterozygous*	ND
Chr1	25636937	ATENSPM3(AT2TE20205)	epiRIL_148	Heterozygous	ND
Chr1	25653968	ATCOPIA93(AT5TE20395)	F16_epiRIL_454	Homozygous	ND
Chr1	25654046	ATCOPIA93(AT5TE20395)	epiRIL_454	Homozygous	ND
Chr1	25662174	ATCOPIA93(AT5TE20395)	epiRIL_95	Heterozygous	ND
Chr1	25746302	ATENSPM3(AT2TE20205)	epiRIL_277	Homozygous	ND
Chr1	25760191	ATCOPIA93(AT5TE20395)	epiRIL_371	Heterozygous	ND
Chr1	25815839	ATCOPIA93(AT5TE20395)	epiRIL_55	Heterozygous	ND
Chr1	25956040	ATENSPM3(AT2TE20205)	epiRIL_60	Heterozygous	ND
Chr1	25978237	ATCOPIA93(AT5TE20395)	epiRIL_425	Heterozygous	ND
Chr1	25980447	ATENSPM3(AT4TE18505/10)	epiRIL_112	Heterozygous	ND
Chr1	25981510	ATENSPM3(AT4TE18505/10)	F16_epiRIL_112	Homozygous	ND
Chr1	25991934	ATENSPM3(AT4TE18505/10)	epiRIL_112	Heterozygous	ND
Chr1	26027378	ATENSPM3(AT2TE20205)	F16_epiRIL_202	Homozygous	ND
Chr1	26128900	ATCOPIA93(AT5TE20395)	epiRIL_333	Homozygous	ND
Chr1	26230117	ATCOPIA93(AT5TE20395)	epiRIL_98	Homozygous	ND
Chr1	26259099	ATCOPIA93(AT5TE20395)	F16_epiRIL_458	Homozygous	ND
Chr1	26268439	ATCOPIA93(AT5TE20395)	epiRIL_323	Heterozygous*	ND
Chr1	26378233	ATENSPM3(AT2TE20205)	epiRIL_466	Heterozygous	ND
Chr1	26405975	ATENSPM3(AT4TE18505/10)	epiRIL_95	Heterozygous*	ND
Chr1	26408907	ATCOPIA93(AT5TE20395)	epiRIL_363	Homozygous	ND
Chr1	26447578	ATCOPIA93(AT5TE20395)	epiRIL_18	Heterozygous	ND
Chr1	26457434	ATENSPM3(AT4TE18505/10)	epiRIL_148	Heterozygous	ND
Chr1	26494700	ATCOPIA93(AT5TE20395)	epiRIL_333	Homozygous	ND
Chr1	26544779	ATCOPIA93(AT5TE20395)	epiRIL_208	Homozygous	ND
Chr1	26556731	ATCOPIA93(AT5TE20395)	epiRIL_159	Heterozygous	ND
Chr1	26558577	ATCOPIA93(AT5TE20395)	epiRIL_225	Heterozygous	ND
Chr1	26596225	ATCOPIA93(AT5TE20395)	F16_epiRIL_394	Homozygous	ND
Chr1	26611296	ATCOPIA93(AT5TE20395)	epiRIL_356	Heterozygous	ND
Chr1	26662074	ATENSPM3(AT2TE20205)	epiRIL_215	Homozygous	Del:1-7603
Chr1	26705587	ATCOPIA93(AT5TE20395)	F16_epiRIL_394	Homozygous	ND
Chr1	26705663	ATCOPIA93(AT5TE20395)	epiRIL_394	Homozygous	ND
Chr1	26737306	ATCOPIA93(AT5TE20395)	epiRIL_363	Heterozygous	ND
Chr1	26862708	VANDAL21(AT2TE42810)	epiRIL_71	Heterozygous	ND
Chr1	26898552	ATCOPIA93(AT5TE20395)	epiRIL_114	Heterozygous	ND
Chr1	27101554	ATENSPM3(AT2TE20205)	epiRIL_55	Heterozygous	Del:2556-8034
Chr1	27131824	ATCOPIA93(AT5TE20395)	F16_epiRIL_439	Homozygous	ND
Chr1	27165147	ATCOPIA93(AT5TE20395)	F16_epiRIL_454	Homozygous	ND
Chr1	27199142	ATCOPIA93(AT5TE20395)	F16_epiRIL_439	Homozygous	SNP_pos:1871
Chr1	27205162	ATCOPIA93(AT5TE20395)	epiRIL_434	Homozygous	ND
Chr1	27217903	ATCOPIA93(AT5TE20395)	epiRIL_362	Heterozygous*	ND
Chr1	27293471	ATCOPIA93(AT5TE20395)	epiRIL_362	Heterozygous	ND
Chr1	27309856	ATCOPIA93(AT5TE20395)	epiRIL_393	Heterozygous	ND
Chr1	27411076	ATCOPIA93(AT5TE20395)	epiRIL_323	Heterozygous	ND
Chr1	27700004	VANDAL21(AT2TE42810)	epiRIL_394	Homozygous	ND
Chr1	27869347	ATCOPIA93(AT5TE20395)	epiRIL_500	Heterozygous	ND
Chr1	27869447	ATCOPIA93(AT5TE20395)	epiRIL_362	Heterozygous*	ND
Chr1	27998491	ATCOPIA93(AT5TE20395)	epiRIL_503	Homozygous	ND
Chr1	28077853	ATCOPIA93(AT5TE20395)	epiRIL_362	Heterozygous	ND
Chr1	28094435	ATCOPIA93(AT5TE20395)	epiRIL_356	Heterozygous	ND
Chr1	28108207	ATCOPIA93(AT5TE20395)	epiRIL_500	Heterozygous	ND
Chr1	28331746	ATCOPIA93(AT5TE20395)	epiRIL_297	Homozygous	ND
Chr1	28368207	ATENSPM3(AT3TE62120/30)	epiRIL_122	Homozygous	Del:1234-2950
Chr1	28368207	ATENSPM3(AT3TE62120/30)	epiRIL_218	Homozygous	Del:1234-2950
Chr1	28368207	ATENSPM3(AT3TE62120/30)	epiRIL_244	Homozygous	Del:1234-2950
Chr1	28368207	ATENSPM3(AT3TE62120/30)	epiRIL_215	Homozygous	Del:1234-2950
Chr1	28368207	ATENSPM3(AT3TE62120/30)	epiRIL_493	Homozygous	Del:1234-2950
Chr1	28368207	ATENSPM3(AT3TE62120/30)	epiRIL_225	Homozygous	Del:1234-2950
Chr1	28368207	ATENSPM3(AT3TE62120/30)	epiRIL_344	Homozygous	Del:1234-2950
Chr1	28368207	ATENSPM3(AT3TE62120/30)	epiRIL_432	Homozygous	Del:1234-2950
Chr1	28368207	ATENSPM3(AT3TE62120/30)	epiRIL_558	Homozygous	Del:1234-2950
Chr1	28368207	ATENSPM3(AT3TE62120/30)	epiRIL_8	Homozygous	Del:1234-2950
Chr1	28368207	ATENSPM3(AT3TE62120/30)	epiRIL_55	Homozygous	Del:1234-2950
Chr1	28368207	ATENSPM3(AT3TE62120/30)	epiRIL_375	Homozygous	ND
Chr1	28368207	ATENSPM3(AT3TE62120/30)	epiRIL_421	Homozygous	ND
Chr1	28368207	ATENSPM3(AT3TE62120/30)	epiRIL_363	Homozygous	ND
Chr1	28368207	ATENSPM3(AT3TE62120/30)	epiRIL_114	Homozygous	ND
Chr1	28368207	ATENSPM3(AT3TE62120/30)	epiRIL_164	Homozygous	ND
Chr1	28368207	ATENSPM3(AT3TE62120/30)	epiRIL_208	Homozygous	ND
Chr1	28368207	ATENSPM3(AT3TE62120/30)	F16_epiRIL_344	Homozygous	ND
Chr1	28368207	ATENSPM3(AT3TE62120/30)	F16_epiRIL_46	Homozygous	ND
Chr1	28368207	ATENSPM3(AT3TE62120/30)	epiRIL_333	Homozygous	ND
Chr1	28368207	ATENSPM3(AT3TE62120/30)	epiRIL_36	Homozygous	ND
Chr1	28368207	ATENSPM3(AT3TE62120/30)	epiRIL_46	Homozygous	ND
Chr1	28508640	ATENSPM3(AT4TE18505/10)	epiRIL_570	Heterozygous	ND
Chr1	28631154	VANDAL21(AT2TE42810)	epiRIL_439	Homozygous	ND
Chr1	28673739	ATCOPIA93(AT5TE20395)	epiRIL_558	Heterozygous	ND
Chr1	28692179	ATCOPIA93(AT5TE20395)	epiRIL_363	Homozygous	ND
Chr1	28721669	ATCOPIA93(AT5TE20395)	epiRIL_95	Homozygous	ND
Chr1	29063398	ATENSPM3(AT4TE18505/10)	epiRIL_148	Heterozygous	ND
Chr1	29128699	ATCOPIA93(AT5TE20395)	epiRIL_54	Heterozygous	ND
Chr1	29200466	ATENSPM3(AT2TE20205)	epiRIL_122	Heterozygous	ND
Chr1	29356673	ATCOPIA93(AT5TE20395)	epiRIL_95	Heterozygous	ND
Chr1	29483014	ATCOPIA93(AT5TE20395)	epiRIL_36	Heterozygous*	ND
Chr1	29485747	ATENSPM3(AT2TE20205)	F16_epiRIL_112	Homozygous	Del:3794-5312
Chr1	29498505	ATCOPIA93(AT5TE20395)	epiRIL_73	Heterozygous*	ND
Chr1	29591029	ATCOPIA93(AT5TE20395)	epiRIL_262	Heterozygous	ND
Chr1	29616254	ATCOPIA93(AT5TE20395)	epiRIL_454	Heterozygous	ND
Chr1	29712841	ATCOPIA21(AT5TE65370)	epiRIL_70	Homozygous	ND
Chr1	29734450	VANDAL21(AT2TE42810)	epiRIL_112	Homozygous	ND
Chr1	29781800	ATCOPIA93(AT5TE20395)	epiRIL_425	Homozygous	ND
Chr1	29997219	ATCOPIA93(AT5TE20395)	epiRIL_73	Homozygous	ND
Chr1	30147325	ATCOPIA93(AT5TE20395)	epiRIL_434	Homozygous	ND
Chr1	30167431	ATCOPIA93(AT5TE20395)	epiRIL_375	Heterozygous	ND
Chr1	30172482	ATCOPIA93(AT5TE20395)	epiRIL_114	Heterozygous*	ND
Chr1	30183536	ATENSPM3(AT4TE18505/10)	epiRIL_148	Heterozygous*	ND
Chr1	30236411	ATCOPIA93(AT5TE20395)	epiRIL_425	Heterozygous	ND
Chr1	30293211	ATCOPIA93(AT5TE20395)	epiRIL_558	Heterozygous	ND
Chr1	30296143	ATENSPM3(AT2TE20205)	epiRIL_244	Homozygous	ND
Chr1	30296143	ATENSPM3(AT2TE20205)	epiRIL_493	Homozygous	ND
Chr1	30343698	ATCOPIA93(AT5TE20395)	epiRIL_503	Homozygous	ND
Chr1	30421155	ATCOPIA93(AT5TE20395)	epiRIL_18	Heterozygous*	ND
Chr2	79926	VANDAL21(AT2TE42810)	epiRIL_439	Homozygous	ND
Chr2	164018	ATENSPM3(AT2TE20205)	epiRIL_122	Heterozygous	ND
Chr2	214884	ATCOPIA93(AT5TE20395)	epiRIL_54	Heterozygous	ND
Chr2	274704	ATCOPIA93(AT5TE20395)	epiRIL_18	Heterozygous	ND
Chr2	332824	VANDAL21(AT2TE42810)	epiRIL_148	Homozygous	ND
Chr2	340358	ATENSPM3(AT2TE20205)	epiRIL_477	Homozygous	ND
Chr2	449048	ATCOPIA93(AT5TE20395)	epiRIL_437	Heterozygous	ND
Chr2	494034	ATENSPM3(AT4TE18505/10)	epiRIL_112	Heterozygous	ND
Chr2	877464	ATENSPM3(AT2TE20205)	epiRIL_215	Heterozygous	ND
Chr2	877790	ATCOPIA93(AT5TE20395)	epiRIL_232	Heterozygous	ND
Chr2	901010	VANDAL21(AT2TE42810)	epiRIL_148	Heterozygous	ND
Chr2	1057611	ATCOPIA93(AT5TE20395)	epiRIL_523	Heterozygous	ND
Chr2	1092030	ATCOPIA93(AT5TE20395)	epiRIL_232	Heterozygous	ND
Chr2	1150415	ATCOPIA93(AT5TE20395)	epiRIL_438	Heterozygous	ND
Chr2	1161482	VANDAL21(AT2TE42810)	epiRIL_148	Heterozygous	ND
Chr2	1235424	ATENSPM3(AT4TE18505/10)	epiRIL_570	Homozygous	ND
Chr2	1434497	VANDAL21(AT2TE42810)	epiRIL_432	Homozygous	ND
Chr2	1474820	ATCOPIA93(AT5TE20395)	epiRIL_238	Heterozygous*	ND
Chr2	1493327	ATCOPIA93(AT5TE20395)	epiRIL_362	Heterozygous*	ND
Chr2	1535021	VANDAL21(AT2TE42810)	epiRIL_503	Heterozygous	ND
Chr2	1677235	ATCOPIA93(AT5TE20395)	epiRIL_262	Homozygous	ND
Chr2	1860005	ATCOPIA93(AT5TE20395)	epiRIL_297	Heterozygous	ND
Chr2	1967725	ATENSPM3(AT2TE20205)	epiRIL_477	Heterozygous	ND
Chr2	2051828	ATENSPM3(AT2TE20205)	epiRIL_122	Heterozygous*	ND
Chr2	2121215	ATCOPIA93(AT5TE20395)	epiRIL_356	Heterozygous	ND
Chr2	2347838	ATCOPIA93(AT5TE20395)	epiRIL_54	Heterozygous	ND
Chr2	2392954	ATCOPIA93(AT5TE20395)	epiRIL_122	Homozygous	SNP_pos:1375
Chr2	2475409	VANDAL21(AT2TE42810)	epiRIL_432	Homozygous	ND
Chr2	2617466	VANDAL21(AT2TE42810)	epiRIL_215	Homozygous	ND
Chr2	2656359	ATENSPM3(AT2TE20205)	epiRIL_148	Heterozygous	ND
Chr2	3215890	ATCOPIA93(AT5TE20395)	epiRIL_55	Heterozygous	ND
Chr2	3584489	ATCOPIA93(AT5TE20395)	epiRIL_262	Homozygous	ND
Chr2	3597459	VANDAL21(AT2TE42810)	epiRIL_572	Homozygous	ND
Chr2	3667101	ATCOPIA93(AT5TE20395)	epiRIL_36	Heterozygous	ND
Chr2	3669874	VANDAL21(AT2TE42810)	epiRIL_432	Homozygous	ND
Chr2	3726165	VANDAL21(AT2TE42810)	epiRIL_114	Heterozygous	ND
Chr2	3726321	VANDAL21(AT2TE42810)	epiRIL_93	Homozygous	ND
Chr2	3798899	VANDAL21(AT2TE42810)	epiRIL_503	Homozygous	ND
Chr2	3883339	VANDAL21(AT2TE42810)	epiRIL_371	Homozygous	ND
Chr2	3999148	ATCOPIA93(AT5TE20395)	epiRIL_114	Heterozygous	ND
Chr2	4089340	ATCOPIA93(AT5TE20395)	epiRIL_122	Heterozygous	ND
Chr2	4171201	ATCOPIA93(AT5TE20395)	epiRIL_55	Heterozygous	indel_pos:2759
Chr2	4304017	VANDAL21(AT2TE42810)	epiRIL_148	Heterozygous	ND
Chr2	4531868	ATCOPIA93(AT5TE20395)	epiRIL_114	Heterozygous*	ND
Chr2	4728542	ATCOPIA93(AT5TE20395)	epiRIL_193	Homozygous	ND
Chr2	4789845	ATENSPM3(AT2TE20205)	epiRIL_54	Heterozygous	Del:5393-8461
Chr2	4937949	ATCOPIA93(AT5TE20395)	epiRIL_262	Heterozygous	ND
Chr2	4978164	ATCOPIA93(AT5TE20395)	epiRIL_572	Heterozygous	ND
Chr2	5091615	ATCOPIA93(AT5TE20395)	epiRIL_54	Heterozygous	ND
Chr2	5285345	ATCOPIA93(AT5TE20395)	epiRIL_232	Homozygous	ND
Chr2	5299521	ATCOPIA93(AT5TE20395)	epiRIL_193	Homozygous	ND
Chr2	5369411	ATCOPIA93(AT5TE20395)	epiRIL_54	Heterozygous	ND
Chr2	5451300	ATCOPIA93(AT5TE20395)	epiRIL_114	Heterozygous*	ND
Chr2	5520247	ATCOPIA93(AT5TE20395)	epiRIL_122	Heterozygous*	ND
Chr2	5562487	ATCOPIA93(AT5TE20395)	epiRIL_232	Homozygous	ND
Chr2	5598233	VANDAL21(AT2TE42810)	epiRIL_421	Homozygous	ND
Chr2	5614848	VANDAL21(AT2TE42810)	epiRIL_215	Homozygous	ND
Chr2	5657618	ATENSPM3(AT2TE20205)	epiRIL_531	Heterozygous	ND
Chr2	5666116	ATENSPM3(AT4TE18505/10)	epiRIL_148	Heterozygous	ND
Chr2	5698910	ATENSPM3(AT4TE18505/10)	epiRIL_112	Homozygous	ND
Chr2	5700079	ATENSPM3(AT4TE18505/10)	F16_epiRIL_112	Heterozygous	Del:3794-5312
Chr2	5714943	ATMU5_Comp	epiRIL_114	Homozygous	ND
Chr2	5842057	ATCOPIA63(AT1TE57025)	epiRIL_122	ND	ND
Chr2	5860306	ATCOPIA93(AT5TE20395)	epiRIL_276	Homozygous	ND
Chr2	5876095	ATCOPIA93(AT5TE20395)	epiRIL_150	Homozygous	ND
Chr2	5936758	ATENSPM3(AT2TE20205)	epiRIL_408	Homozygous	ND
Chr2	5989111	ATCOPIA93(AT5TE20395)	epiRIL_572	Homozygous	ND
Chr2	6186760	ATENSPM3(AT2TE20205)	epiRIL_400	Homozygous	ND
Chr2	6246032	ATENSPM3(AT2TE20205)	epiRIL_202	Heterozygous	ND
Chr2	6325160	VANDAL21(AT2TE42810)	epiRIL_425	Homozygous	ND
Chr2	6419120	ATENSPM3(AT4TE18505/10)	epiRIL_570	Heterozygous*	ND
Chr2	6427809	VANDAL21(AT2TE42810)	epiRIL_558	Homozygous	ND
Chr2	6551323	ATCOPIA93(AT5TE20395)	epiRIL_438	Heterozygous	ND
Chr2	6686844	ATENSPM3(AT4TE18505/10)	F16_epiRIL_112	Heterozygous	ND
Chr2	6706609	ATCOPIA93(AT5TE20395)	epiRIL_122	Heterozygous	ND
Chr2	6816168	ATCOPIA93(AT5TE20395)	epiRIL_362	Heterozygous*	ND
Chr2	6997664	ATCOPIA93(AT5TE20395)	epiRIL_262	Homozygous	ND
Chr2	7198741	ATCOPIA93(AT5TE20395)	epiRIL_73	Heterozygous*	ND
Chr2	7250447	ATENSPM3(AT4TE18505/10)	epiRIL_148	Heterozygous	ND
Chr2	7408976	ATCOPIA93(AT5TE20395)	epiRIL_572	Homozygous	ND
Chr2	7428185	ATCOPIA93(AT5TE20395)	epiRIL_172	Homozygous	SNP_pos:1923
Chr2	7436162	ATCOPIA93(AT5TE20395)	epiRIL_356	Heterozygous	ND
Chr2	7519681	ATENSPM3(AT2TE20205)	epiRIL_122	Heterozygous	ND
Chr2	7539527	ATENSPM3(AT2TE20205)	epiRIL_122	Homozygous	ND
Chr2	7586252	ATCOPIA93(AT5TE20395)	epiRIL_114	Heterozygous*	ND
Chr2	7587560	ATENSPM3(AT2TE20205)	epiRIL_202	Heterozygous	ND
Chr2	7673152	ATCOPIA93(AT5TE20395)	epiRIL_159	Homozygous	ND
Chr2	7726246	ATCOPIA93(AT5TE20395)	epiRIL_523	Heterozygous	ND
Chr2	7859311	ATENSPM3(AT4TE18505/10)	F16_epiRIL_112	Heterozygous	ND
Chr2	7987569	ATCOPIA93(AT5TE20395)	epiRIL_276	Homozygous	ND
Chr2	8061459	ATENSPM3(AT2TE20205)	F16_epiRIL_112	Heterozygous	ND
Chr2	8146001	ATENSPM3(AT4TE18505/10)	epiRIL_148	Heterozygous*	ND
Chr2	8177088	ATENSPM3(AT4TE18505/10)	epiRIL_148	Heterozygous*	ND
Chr2	8229762	ATENSPM3(AT4TE18505/10)	F16_epiRIL_112	Heterozygous	ND
Chr2	8272302	ATCOPIA93(AT5TE20395)	epiRIL_55	Homozygous	ND
Chr2	8295335	ATENSPM3(AT4TE18505/10)	epiRIL_215	Homozygous	ND
Chr2	8318491	VANDAL21(AT2TE42810)	epiRIL_276	Homozygous	ND
Chr2	8335129	ATCOPIA93(AT5TE20395)	epiRIL_558	Heterozygous	ND
Chr2	8338043	ATCOPIA93(AT5TE20395)	epiRIL_362	Heterozygous*	ND
Chr2	8470742	ATENSPM3(AT4TE18505/10)	epiRIL_531	Homozygous	ND
Chr2	8621822	ATENSPM3(AT4TE18505/10)	epiRIL_148	Heterozygous	ND
Chr2	8655648	ATCOPIA93(AT5TE20395)	epiRIL_333	Homozygous	ND
Chr2	8735015	ATCOPIA93(AT5TE20395)	epiRIL_147	Heterozygous	ND
Chr2	8891582	ATENSPM3(AT2TE20205)	epiRIL_570	Homozygous	ND
Chr2	8973718	ATCOPIA93(AT5TE20395)	epiRIL_333	Homozygous	ND
Chr2	9010830	ATCOPIA93(AT5TE20395)	epiRIL_36	Homozygous	ND
Chr2	9047498	ATENSPM3(AT4TE18505/10)	epiRIL_477	Heterozygous	ND
Chr2	9097892	ATCOPIA93(AT5TE20395)	epiRIL_172	Heterozygous	ND
Chr2	9119833	VANDAL21(AT2TE42810)	epiRIL_8	Homozygous	ND
Chr2	9162585	VANDAL21(AT2TE42810)	epiRIL_62	Homozygous	ND
Chr2	9257482	ATCOPIA93(AT5TE20395)	epiRIL_122	Homozygous	ND
Chr2	9426292	ATCOPIA93(AT5TE20395)	F16_epiRIL_454	Homozygous	ND
Chr2	9536201	ATCOPIA93(AT5TE20395)	epiRIL_437	Heterozygous	ND
Chr2	9746800	ATCOPIA93(AT5TE20395)	epiRIL_362	Heterozygous*	ND
Chr2	9876964	ATCOPIA93(AT5TE20395)	epiRIL_262	Homozygous	ND
Chr2	9964892	ATCOPIA93(AT5TE20395)	epiRIL_98	Heterozygous	ND
Chr2	10014314	ATCOPIA93(AT5TE20395)	epiRIL_434	Heterozygous	ND
Chr2	10017104	VANDAL21(AT2TE42810)	epiRIL_164	Homozygous	ND
Chr2	10033985	ATCOPIA93(AT5TE20395)	epiRIL_73	Heterozygous*	ND
Chr2	10042905	ATCOPIA93(AT5TE20395)	epiRIL_425	Homozygous	ND
Chr2	10043270	ATCOPIA93(AT5TE20395)	epiRIL_147	Heterozygous	ND
Chr2	10062265	ATCOPIA93(AT5TE20395)	F16_epiRIL_394	Homozygous	ND
Chr2	10131753	ATENSPM3(AT2TE20205)	epiRIL_112	Heterozygous	ND
Chr2	10131774	ATENSPM3(AT2TE20205)	F16_epiRIL_112	Heterozygous	ND
Chr2	10299883	VANDAL21(AT2TE42810)	epiRIL_36	Homozygous	ND
Chr2	10321820	ATENSPM3(AT2TE20205)	epiRIL_60	Homozygous	ND
Chr2	10395259	ATCOPIA93(AT5TE20395)	F16_epiRIL_439	Homozygous	ND
Chr2	10504779	ATCOPIA93(AT5TE20395)	epiRIL_238	Heterozygous	ND
Chr2	10508113	ATENSPM3(AT4TE18505/10)	epiRIL_71	Homozygous	ND
Chr2	10508113	ATENSPM3(AT4TE18505/10)	epiRIL_377	Homozygous	ND
Chr2	10508113	ATENSPM3(AT4TE18505/10)	epiRIL_439	Homozygous	ND
Chr2	10508113	ATENSPM3(AT4TE18505/10)	epiRIL_458	Homozygous	ND
Chr2	10508113	ATENSPM3(AT4TE18505/10)	epiRIL_277	Homozygous	ND
Chr2	10508113	ATENSPM3(AT4TE18505/10)	epiRIL_340	Homozygous	ND
Chr2	10508113	ATENSPM3(AT4TE18505/10)	epiRIL_215	Homozygous	ND
Chr2	10508113	ATENSPM3(AT4TE18505/10)	epiRIL_98	Homozygous	ND
Chr2	10508113	ATENSPM3(AT4TE18505/10)	F16_epiRIL_439	Homozygous	ND
Chr2	10508113	ATENSPM3(AT4TE18505/10)	F16_epiRIL_458	Homozygous	ND
Chr2	10508113	ATENSPM3(AT4TE18505/10)	epiRIL_560	Homozygous	ND
Chr2	10508113	ATENSPM3(AT4TE18505/10)	epiRIL_94	Homozygous	ND
Chr2	10508113	ATENSPM3(AT4TE18505/10)	epiRIL_558	Homozygous	ND
Chr2	10508113	ATENSPM3(AT4TE18505/10)	epiRIL_572	Homozygous	ND
Chr2	10508113	ATENSPM3(AT4TE18505/10)	epiRIL_14	Homozygous	ND
Chr2	10508113	ATENSPM3(AT4TE18505/10)	epiRIL_218	Heterozygous	ND
Chr2	10508113	ATENSPM3(AT4TE18505/10)	epiRIL_276	Heterozygous	ND
Chr2	10508113	ATENSPM3(AT4TE18505/10)	epiRIL_494	Heterozygous*	ND
Chr2	10528978	ATCOPIA93(AT5TE20395)	epiRIL_73	Homozygous	ND
Chr2	10625142	VANDAL21(AT2TE42810)	epiRIL_36	Homozygous	ND
Chr2	10703632	ATENSPM3(AT4TE18505/10)	epiRIL_112	Heterozygous	ND
Chr2	10704022	ATENSPM3(AT4TE18505/10)	epiRIL_148	Heterozygous	ND
Chr2	10709852	ATENSPM3(AT4TE18505/10)	epiRIL_477	Heterozygous	ND
Chr2	10760215	VANDAL21(AT2TE42810)	epiRIL_421	Homozygous	ND
Chr2	10837753	ATCOPIA93(AT5TE20395)	epiRIL_262	Homozygous	ND
Chr2	10846051	ATCOPIA93(AT5TE20395)	epiRIL_333	Heterozygous	ND
Chr2	10949049	ATCOPIA93(AT5TE20395)	epiRIL_333	Homozygous	ND
Chr2	11145714	ATMU5_Comp	epiRIL_344	Homozygous	ND
Chr2	11174801	ATENSPM3(AT2TE20205)	epiRIL_122	Heterozygous	ND
Chr2	11232436	ATENSPM3(AT2TE20205)	epiRIL_112	Heterozygous	ND
Chr2	11323049	ATCOPIA93(AT5TE20395)	epiRIL_333	Heterozygous	ND
Chr2	11332418	ATCOPIA93(AT5TE20395)	epiRIL_366	Heterozygous	indel_pos:4852
Chr2	11348419	ATCOPIA93(AT5TE20395)	F16_epiRIL_238	Homozygous	ND
Chr2	11348499	ATCOPIA93(AT5TE20395)	epiRIL_238	Homozygous	ND
Chr2	11428478	ATCOPIA93(AT5TE20395)	epiRIL_297	Homozygous	ND
Chr2	11496634	ATCOPIA93(AT5TE20395)	epiRIL_454	Heterozygous	ND
Chr2	11505683	ATENSPM3(AT2TE20205)	epiRIL_439	Homozygous	ND
Chr2	11586885	ATCOPIA93(AT5TE20395)	epiRIL_394	Heterozygous	ND
Chr2	11666999	ATENSPM3(AT2TE20205)	epiRIL_257	Homozygous	ND
Chr2	11727250	ATCOPIA93(AT5TE20395)	epiRIL_159	Homozygous	ND
Chr2	11734599	ATENSPM3(AT4TE18505/10)	epiRIL_570	Homozygous	ND
Chr2	11895727	ATCOPIA93(AT5TE20395)	epiRIL_297	Heterozygous	ND
Chr2	12012524	ATCOPIA93(AT5TE20395)	epiRIL_326	Homozygous	ND
Chr2	12035104	ATENSPM3(AT2TE20205)	epiRIL_122	Heterozygous	ND
Chr2	12161298	ATCOPIA93(AT5TE20395)	epiRIL_147	Heterozygous*	ND
Chr2	12454045	ATCOPIA93(AT5TE20395)	epiRIL_363	Heterozygous	ND
Chr2	12494133	ATENSPM3(AT4TE18505/10)	epiRIL_477	Heterozygous*	ND
Chr2	12501577	ATCOPIA93(AT5TE20395)	epiRIL_523	Homozygous	ND
Chr2	12609834	ATCOPIA93(AT5TE20395)	epiRIL_362	Heterozygous*	ND
Chr2	12660632	VANDAL21(AT2TE42810)	epiRIL_60	Homozygous	ND
Chr2	12669807	ATENSPM3(AT4TE18505/10)	epiRIL_257	Homozygous	ND
Chr2	12720505	ATCOPIA93(AT5TE20395)	epiRIL_362	Heterozygous*	ND
Chr2	12724095	ATCOPIA93(AT5TE20395)	epiRIL_73	Homozygous	ND
Chr2	12760655	ATENSPM3(AT2TE20205)	epiRIL_232	Homozygous	Del:1689-8033
Chr2	12760655	ATENSPM3(AT2TE20205)	epiRIL_495	Homozygous	Del:1689-8033
Chr2	12760655	ATENSPM3(AT2TE20205)	epiRIL_8	Homozygous	Del:1689-8033
Chr2	12760655	ATENSPM3(AT2TE20205)	epiRIL_164	Homozygous	Del:1700-8033
Chr2	12760655	ATENSPM3(AT2TE20205)	epiRIL_494	Homozygous	Del:1705-8033
Chr2	12838478	ATENSPM3(AT2TE20205)	F16_epiRIL_112	Heterozygous	ND
Chr2	12889335	ATCOPIA93(AT5TE20395)	epiRIL_362	Heterozygous*	ND
Chr2	12922009	ATENSPM3(AT2TE20205)	epiRIL_531	Heterozygous	ND
Chr2	13006216	ATCOPIA93(AT5TE20395)	epiRIL_122	Heterozygous*	ND
Chr2	13021245	ATCOPIA93(AT5TE20395)	epiRIL_362	Heterozygous	ND
Chr2	13056974	ATCOPIA93(AT5TE20395)	epiRIL_500	Heterozygous	ND
Chr2	13188640	ATCOPIA93(AT5TE20395)	epiRIL_114	Heterozygous	SNP_pos:1037
Chr2	13372843	ATENSPM3(AT2TE20205)	epiRIL_148	Heterozygous	ND
Chr2	13377447	ATCOPIA93(AT5TE20395)	epiRIL_114	Heterozygous*	ND
Chr2	13396905	ATCOPIA93(AT5TE20395)	epiRIL_434	Heterozygous	ND
Chr2	13430992	ATENSPM3(AT2TE20205)	epiRIL_531	Heterozygous	ND
Chr2	13473354	VANDAL21(AT2TE42810)	epiRIL_147	Heterozygous*	ND
Chr2	13500461	ATCOPIA93(AT5TE20395)	epiRIL_362	Heterozygous*	ND
Chr2	13546294	ATCOPIA93(AT5TE20395)	epiRIL_362	Heterozygous*	ND
Chr2	13576751	ATENSPM3(AT3TE62120/30)	epiRIL_570	Homozygous	ND
Chr2	13578300	ATCOPIA93(AT5TE20395)	epiRIL_193	Homozygous	ND
Chr2	13660278	ATENSPM3(AT3TE62120/30)	epiRIL_60	Homozygous	ND
Chr2	13704171	ATCOPIA93(AT5TE20395)	epiRIL_297	Heterozygous	ND
Chr2	13748402	ATCOPIA93(AT5TE20395)	epiRIL_73	Heterozygous	ND
Chr2	13862379	ATCOPIA93(AT5TE20395)	epiRIL_238	Homozygous	ND
Chr2	13862403	ATCOPIA93(AT5TE20395)	F16_epiRIL_238	Homozygous	ND
Chr2	13863875	ATCOPIA93(AT5TE20395)	epiRIL_362	Heterozygous*	ND
Chr2	13889436	ATCOPIA93(AT5TE20395)	epiRIL_62	Heterozygous*	ND
Chr2	13914198	ATCOPIA93(AT5TE20395)	epiRIL_8	Heterozygous	ND
Chr2	13945735	ATCOPIA93(AT5TE20395)	epiRIL_558	Homozygous	ND
Chr2	14014696	ATCOPIA93(AT5TE20395)	epiRIL_333	Heterozygous	ND
Chr2	14055947	ATCOPIA93(AT5TE20395)	epiRIL_438	Heterozygous	ND
Chr2	14101851	ATENSPM3(AT4TE18505/10)	epiRIL_148	Heterozygous	ND
Chr2	14267848	VANDAL21(AT2TE42810)	epiRIL_377	Homozygous	ND
Chr2	14295264	ATENSPM3(AT2TE20205)	epiRIL_277	Homozygous	ND
Chr2	14339436	ATCOPIA93(AT5TE20395)	epiRIL_503	Homozygous	ND
Chr2	14419898	ATCOPIA93(AT5TE20395)	epiRIL_193	Homozygous	ND
Chr2	14449114	ATCOPIA93(AT5TE20395)	epiRIL_503	Homozygous	ND
Chr2	14471107	ATCOPIA93(AT5TE20395)	epiRIL_95	Heterozygous	ND
Chr2	14568014	ATCOPIA93(AT5TE20395)	epiRIL_262	Homozygous	ND
Chr2	14584632	VANDAL21(AT2TE42810)	epiRIL_71	Homozygous	ND
Chr2	14598215	ATENSPM3(AT4TE18505/10)	epiRIL_148	Heterozygous	ND
Chr2	14615393	ATCOPIA93(AT5TE20395)	epiRIL_147	Heterozygous	ND
Chr2	14654227	VANDAL21(AT2TE42810)	epiRIL_159	Homozygous	ND
Chr2	14746206	VANDAL21(AT2TE42810)	epiRIL_18	Homozygous	ND
Chr2	14805619	ATENSPM3(AT4TE18505/10)	epiRIL_112	Heterozygous*	ND
Chr2	14808027	ATENSPM3(AT4TE18505/10)	F16_epiRIL_112	Homozygous	ND
Chr2	14838204	ATENSPM3(AT4TE18505/10)	epiRIL_148	Heterozygous*	ND
Chr2	14930445	ATCOPIA93(AT5TE20395)	epiRIL_172	Homozygous	indel_pos:4852
Chr2	14955663	ATENSPM3(AT2TE20205)	F16_epiRIL_112	Heterozygous	ND
Chr2	15040636	VANDAL21(AT2TE42810)	epiRIL_466	Homozygous	ND
Chr2	15058607	ATENSPM3(AT4TE18505/10)	epiRIL_215	Homozygous	ND
Chr2	15152326	ATCOPIA93(AT5TE20395)	epiRIL_326	Homozygous	ND
Chr2	15173180	ATENSPM3(AT4TE18505/10)	epiRIL_558	Heterozygous*	ND
Chr2	15199198	ATMU5_Comp	epiRIL_36	ND	ND
Chr2	15217246	ATCOPIA93(AT5TE20395)	epiRIL_122	Homozygous	ND
Chr2	15253416	ATCOPIA93(AT5TE20395)	epiRIL_147	Heterozygous	ND
Chr2	15359685	ATCOPIA93(AT5TE20395)	epiRIL_438	Heterozygous	ND
Chr2	15452435	ATCOPIA93(AT5TE20395)	epiRIL_362	Heterozygous*	ND
Chr2	15616115	ATENSPM3(AT2TE20205)	epiRIL_531	Heterozygous	ND
Chr2	15677203	ATCOPIA93(AT5TE20395)	epiRIL_60	Heterozygous	ND
Chr2	15723971	ATCOPIA93(AT5TE20395)	epiRIL_523	Heterozygous	ND
Chr2	15953080	ATCOPIA93(AT5TE20395)	epiRIL_257	Heterozygous	ND
Chr2	15999822	VANDAL21(AT2TE42810)	epiRIL_260	Heterozygous	ND
Chr2	16009271	ATENSPM3(AT4TE18505/10)	epiRIL_215	Heterozygous	ND
Chr2	16084954	ATCOPIA93(AT5TE20395)	epiRIL_114	Heterozygous*	ND
Chr2	16153213	ATCOPIA93(AT5TE20395)	epiRIL_122	Homozygous	ND
Chr2	16385400	ATCOPIA93(AT5TE20395)	epiRIL_114	Heterozygous*	ND
Chr2	16387353	ATCOPIA93(AT5TE20395)	epiRIL_362	Heterozygous*	ND
Chr2	16439177	ATCOPIA93(AT5TE20395)	epiRIL_114	Heterozygous*	ND
Chr2	16497088	ATCOPIA93(AT5TE20395)	epiRIL_362	Heterozygous*	ND
Chr2	16526250	ATENSPM3(AT2TE20205)	epiRIL_408	Homozygous	ND
Chr2	16544859	ATCOPIA93(AT5TE20395)	epiRIL_437	Heterozygous	ND
Chr2	16556235	ATENSPM3(AT4TE18505/10)	epiRIL_148	Heterozygous	ND
Chr2	16583425	ATCOPIA93(AT5TE20395)	F16_epiRIL_439	Homozygous	SNP_pos:1606
Chr2	16604449	ATENSPM3(AT4TE18505/10)	epiRIL_148	Heterozygous	ND
Chr2	16859073	ATCOPIA93(AT5TE20395)	epiRIL_193	Homozygous	ND
Chr2	16898365	ATENSPM3(AT4TE18505/10)	epiRIL_215	Heterozygous	ND
Chr2	16900943	ATCOPIA93(AT5TE20395)	epiRIL_500	Heterozygous	ND
Chr2	16948373	VANDAL21(AT2TE42810)	epiRIL_112	Homozygous	ND
Chr2	16972407	ATCOPIA93(AT5TE20395)	epiRIL_208	Homozygous	ND
Chr2	17097184	ATENSPM3(AT2TE20205)	epiRIL_60	Heterozygous	ND
Chr2	17198938	ATENSPM3(AT2TE20205)	epiRIL_570	Homozygous	ND
Chr2	17228255	ATCOPIA93(AT5TE20395)	epiRIL_159	Homozygous	ND
Chr2	17228677	ATENSPM3(AT4TE18505/10)	epiRIL_112	Homozygous	ND
Chr2	17259720	ATCOPIA93(AT5TE20395)	F16_epiRIL_238	Homozygous	ND
Chr2	17295602	ATENSPM3(AT4TE18505/10)	epiRIL_477	Heterozygous*	ND
Chr2	17505275	ATENSPM3(AT2TE20205)	epiRIL_477	Heterozygous	ND
Chr2	17632134	ATCOPIA93(AT5TE20395)	epiRIL_572	Heterozygous	ND
Chr2	17668361	ATENSPM3(AT4TE18505/10)	epiRIL_148	Heterozygous	ND
Chr2	17821941	ATENSPM3(AT2TE20205)	epiRIL_148	Heterozygous	ND
Chr2	17850008	ATENSPM3(AT2TE20205)	epiRIL_148	Heterozygous*	ND
Chr2	17875352	ATCOPIA93(AT5TE20395)	epiRIL_193	Heterozygous	ND
Chr2	17995215	ATENSPM3(AT2TE20205)	epiRIL_112	Heterozygous	ND
Chr2	18085328	ATENSPM3(AT2TE20205)	epiRIL_531	Heterozygous	ND
Chr2	18121337	ATCOPIA93(AT5TE20395)	epiRIL_438	Heterozygous*	ND
Chr2	18124022	ATCOPIA93(AT5TE20395)	epiRIL_333	Homozygous	ND
Chr2	18228415	VANDAL21(AT2TE42810)	epiRIL_144	Homozygous	ND
Chr2	18269822	ATCOPIA93(AT5TE20395)	epiRIL_425	Homozygous	ND
Chr2	18286971	ATCOPIA93(AT5TE20395)	F16_epiRIL_458	Homozygous	ND
Chr2	18287048	ATCOPIA93(AT5TE20395)	epiRIL_458	Heterozygous	ND
Chr2	18351180	ATCOPIA93(AT5TE20395)	epiRIL_375	Heterozygous	ND
Chr2	18355098	ATENSPM3(AT2TE20205)	epiRIL_54	Heterozygous	Del:342-4714
Chr2	18397260	ATCOPIA93(AT5TE20395)	epiRIL_333	Homozygous	ND
Chr2	18416453	ATCOPIA93(AT5TE20395)	epiRIL_62	Heterozygous*	ND
Chr2	18526802	ATCOPIA93(AT5TE20395)	F16_epiRIL_394	Homozygous	ND
Chr2	18526881	ATCOPIA93(AT5TE20395)	epiRIL_394	Homozygous	ND
Chr2	18598089	ATCOPIA93(AT5TE20395)	epiRIL_394	Heterozygous	ND
Chr2	18648047	ATCOPIA93(AT5TE20395)	F16_epiRIL_394	Homozygous	ND
Chr2	18648127	ATCOPIA93(AT5TE20395)	epiRIL_394	Homozygous	ND
Chr2	18695629	ATCOPIA93(AT5TE20395)	F16_epiRIL_458	Homozygous	ND
Chr2	18782815	ATCOPIA93(AT5TE20395)	epiRIL_362	Homozygous	ND
Chr2	18857686	ATCOPIA93(AT5TE20395)	epiRIL_425	Heterozygous	ND
Chr2	19007418	ATCOPIA93(AT5TE20395)	epiRIL_147	Heterozygous	ND
Chr2	19037911	ATCOPIA93(AT5TE20395)	epiRIL_362	Heterozygous*	ND
Chr2	19062019	ATCOPIA93(AT5TE20395)	epiRIL_122	Homozygous	ND
Chr2	19076254	ATCOPIA93(AT5TE20395)	epiRIL_356	Heterozygous	ND
Chr2	19125477	VANDAL21(AT2TE42810)	epiRIL_466	Homozygous	ND
Chr2	19149260	ATCOPIA93(AT5TE20395)	F16_epiRIL_238	Homozygous	ND
Chr2	19185325	ATCOPIA93(AT5TE20395)	epiRIL_172	Heterozygous	ND
Chr2	19234322	ATCOPIA93(AT5TE20395)	epiRIL_159	Heterozygous	SNP_pos:4847
Chr2	19261968	ATCOPIA93(AT5TE20395)	epiRIL_362	Heterozygous*	ND
Chr2	19285571	ATCOPIA93(AT5TE20395)	epiRIL_172	Homozygous	ND
Chr2	19373271	ATENSPM3(AT2TE20205)	epiRIL_54	Heterozygous	ND
Chr2	19390375	ATENSPM3(AT3TE62120/30)	epiRIL_60	Heterozygous	ND
Chr2	19475908	ATCOPIA93(AT5TE20395)	epiRIL_55	Heterozygous	ND
Chr2	19577237	ATCOPIA93(AT5TE20395)	epiRIL_356	Heterozygous	ND
Chr2	19601730	ATCOPIA93(AT5TE20395)	F16_epiRIL_439	Homozygous	ND
Chr2	19662586	VANDAL21(AT2TE42810)	epiRIL_193	Homozygous	ND
Chr2	19687533	ATENSPM3(AT2TE20205)	epiRIL_477	Heterozygous	ND
Chr3	148586	ATCOPIA93(AT5TE20395)	F16_epiRIL_439	Homozygous	ND
Chr3	199826	ATCOPIA93(AT5TE20395)	epiRIL_147	Heterozygous*	ND
Chr3	217352	ATCOPIA93(AT5TE20395)	F16_epiRIL_439	Homozygous	SNP_pos:3499
Chr3	330905	ATCOPIA93(AT5TE20395)	epiRIL_362	Heterozygous	ND
Chr3	449803	ATENSPM3(AT4TE18505/10)	epiRIL_148	Heterozygous	ND
Chr3	659421	ATCOPIA93(AT5TE20395)	epiRIL_375	Heterozygous	ND
Chr3	661653	ATENSPM3(AT2TE20205)	epiRIL_122	Homozygous	ND
Chr3	670719	ATENSPM3(AT2TE20205)	epiRIL_122	Homozygous	ND
Chr3	672300	VANDAL21(AT2TE42810)	epiRIL_500	Heterozygous*	ND
Chr3	744547	ATENSPM3(AT4TE18505/10)	epiRIL_112	Homozygous	ND
Chr3	807280	ATCOPIA93(AT5TE20395)	epiRIL_454	Heterozygous	ND
Chr3	910302	ATCOPIA93(AT5TE20395)	epiRIL_437	Heterozygous	ND
Chr3	921180	ATCOPIA93(AT5TE20395)	epiRIL_362	Heterozygous*	ND
Chr3	1098714	ATENSPM3(AT2TE20205)	epiRIL_477	Heterozygous	ND
Chr3	1105217	ATCOPIA93(AT5TE20395)	epiRIL_297	Homozygous	ND
Chr3	1105954	ATCOPIA93(AT5TE20395)	epiRIL_356	Heterozygous	ND
Chr3	1143631	ATCOPIA93(AT5TE20395)	epiRIL_362	Heterozygous*	ND
Chr3	1173079	ATCOPIA93(AT5TE20395)	epiRIL_73	Heterozygous*	ND
Chr3	1231014	ATCOPIA93(AT5TE20395)	epiRIL_500	Heterozygous	ND
Chr3	1255820	ATCOPIA93(AT5TE20395)	epiRIL_172	Homozygous	ND
Chr3	1338063	ATCOPIA93(AT5TE20395)	epiRIL_73	Heterozygous*	ND
Chr3	1444628	ATCOPIA93(AT5TE20395)	epiRIL_558	Heterozygous	ND
Chr3	1522657	ATCOPIA93(AT5TE20395)	epiRIL_232	Homozygous	ND
Chr3	1536972	ATCOPIA93(AT5TE20395)	epiRIL_262	Homozygous	ND
Chr3	1724026	ATCOPIA93(AT5TE20395)	epiRIL_114	Heterozygous*	ND
Chr3	1737737	ATCOPIA93(AT5TE20395)	F16_epiRIL_454	Homozygous	ND
Chr3	1737816	ATCOPIA93(AT5TE20395)	epiRIL_454	Heterozygous	ND
Chr3	1772503	VANDAL21(AT2TE42810)	epiRIL_150	Homozygous	ND
Chr3	1783777	ATCOPIA93(AT5TE20395)	epiRIL_225	Homozygous	ND
Chr3	1788375	ATCOPIA93(AT5TE20395)	epiRIL_54	Homozygous	ND
Chr3	1799666	ATCOPIA93(AT5TE20395)	F16_epiRIL_454	Homozygous	ND
Chr3	1808469	ATCOPIA93(AT5TE20395)	epiRIL_393	Heterozygous	ND
Chr3	1934389	ATCOPIA93(AT5TE20395)	epiRIL_238	Heterozygous	ND
Chr3	1935455	ATCOPIA93(AT5TE20395)	F16_epiRIL_238	Homozygous	ND
Chr3	1990133	VANDAL21(AT2TE42810)	epiRIL_438	Heterozygous	ND
Chr3	2072891	ATCOPIA93(AT5TE20395)	epiRIL_54	Heterozygous	SNP_pos:403
Chr3	2303782	ATCOPIA93(AT5TE20395)	epiRIL_503	Heterozygous	ND
Chr3	2329385	ATCOPIA93(AT5TE20395)	epiRIL_122	Heterozygous	ND
Chr3	2346156	ATENSPM3(AT2TE20205)	epiRIL_558	Heterozygous	ND
Chr3	2444777	VANDAL21(AT2TE42810)	epiRIL_193	Homozygous	ND
Chr3	2573836	ATCOPIA93(AT5TE20395)	epiRIL_375	Heterozygous	ND
Chr3	2631770	ATCOPIA93(AT5TE20395)	epiRIL_500	Heterozygous	ND
Chr3	2796991	ATCOPIA93(AT5TE20395)	F16_epiRIL_238	Homozygous	ND
Chr3	2797090	ATCOPIA93(AT5TE20395)	epiRIL_238	Heterozygous	ND
Chr3	2853710	ATENSPM3(AT2TE20205)	F16_epiRIL_112	Heterozygous	ND
Chr3	2854089	ATCOPIA93(AT5TE20395)	F16_epiRIL_238	Homozygous	ND
Chr3	2854248	ATCOPIA93(AT5TE20395)	epiRIL_238	Homozygous	ND
Chr3	3004694	ATCOPIA93(AT5TE20395)	epiRIL_208	Heterozygous	ND
Chr3	3083519	ATCOPIA93(AT5TE20395)	F16_epiRIL_454	Homozygous	ND
Chr3	3083600	ATCOPIA93(AT5TE20395)	epiRIL_454	Homozygous	ND
Chr3	3106727	VANDAL21(AT2TE42810)	epiRIL_276	Homozygous	ND
Chr3	3196327	ATCOPIA93(AT5TE20395)	epiRIL_362	Heterozygous*	ND
Chr3	3202900	ATENSPM3(AT2TE20205)	epiRIL_54	Heterozygous	ND
Chr3	3278060	ATENSPM3(AT2TE20205)	epiRIL_148	Heterozygous	ND
Chr3	3352198	ATENSPM3(AT4TE18505/10)	epiRIL_55	Heterozygous	ND
Chr3	3403420	ATENSPM3(AT2TE20205)	epiRIL_112	Heterozygous*	ND
Chr3	3453438	VANDAL21(AT2TE42810)	epiRIL_144	Homozygous	ND
Chr3	3464127	ATENSPM3(AT4TE18505/10)	epiRIL_60	Homozygous	ND
Chr3	3466737	ATENSPM3(AT2TE20205)	epiRIL_73	Homozygous	ND
Chr3	3499903	ATCOPIA93(AT5TE20395)	epiRIL_362	Heterozygous*	ND
Chr3	3530684	ATENSPM3(AT2TE20205)	epiRIL_477	Heterozygous*	ND
Chr3	3542993	ATENSPM3(AT2TE20205)	epiRIL_73	Homozygous	ND
Chr3	3595736	ATCOPIA31(AT5TE66565)	epiRIL_362	Heterozygous*	ND
Chr3	3730362	ATCOPIA93(AT5TE20395)	epiRIL_425	Heterozygous	ND
Chr3	4038531	ATCOPIA93(AT5TE20395)	epiRIL_500	Heterozygous	ND
Chr3	4095062	ATCOPIA93(AT5TE20395)	epiRIL_122	Heterozygous	ND
Chr3	4095796	ATCOPIA93(AT5TE20395)	epiRIL_95	Homozygous	ND
Chr3	4099137	ATENSPM3(AT4TE18505/10)	epiRIL_148	Heterozygous	ND
Chr3	4109778	ATENSPM3(AT2TE20205)	epiRIL_122	Heterozygous	ND
Chr3	4112390	ATCOPIA93(AT5TE20395)	epiRIL_114	Heterozygous*	ND
Chr3	4121533	ATCOPIA93(AT5TE20395)	epiRIL_333	Homozygous	ND
Chr3	4137570	ATENSPM3(AT4TE18505/10)	epiRIL_112	Heterozygous	ND
Chr3	4168977	VANDAL21(AT2TE42810)	epiRIL_477	Heterozygous*	ND
Chr3	4266085	ATENSPM3(AT4TE18505/10)	epiRIL_477	Heterozygous*	ND
Chr3	4266143	VANDAL21(AT2TE42810)	epiRIL_438	Heterozygous*	ND
Chr3	4436676	ATCOPIA93(AT5TE20395)	F16_epiRIL_458	Homozygous	ND
Chr3	4441136	ATENSPM3(AT4TE18505/10)	epiRIL_112	Homozygous	ND
Chr3	4492909	ATCOPIA93(AT5TE20395)	F16_epiRIL_454	Homozygous	ND
Chr3	4493010	ATCOPIA93(AT5TE20395)	epiRIL_454	Heterozygous	ND
Chr3	4590074	ATCOPIA93(AT5TE20395)	epiRIL_55	Heterozygous	ND
Chr3	4619032	ATCOPIA21(AT5TE65370)	epiRIL_238	Heterozygous*	ND
Chr3	4714049	ATCOPIA93(AT5TE20395)	epiRIL_467	Homozygous	ND
Chr3	4720174	ATCOPIA93(AT5TE20395)	epiRIL_362	Heterozygous*	ND
Chr3	4773766	ATCOPIA93(AT5TE20395)	epiRIL_257	Heterozygous	ND
Chr3	4798628	ATCOPIA93(AT5TE20395)	epiRIL_262	Homozygous	ND
Chr3	4817238	ATCOPIA93(AT5TE20395)	epiRIL_558	Homozygous	ND
Chr3	4823153	ATCOPIA93(AT5TE20395)	epiRIL_172	Homozygous	ND
Chr3	4855705	ATCOPIA93(AT5TE20395)	epiRIL_73	Homozygous	SNP_pos:1560
Chr3	4874577	ATCOPIA93(AT5TE20395)	epiRIL_122	Heterozygous	ND
Chr3	4886527	ATENSPM3(AT4TE18505/10)	F16_epiRIL_112	Heterozygous	ND
Chr3	4888030	ATENSPM3(AT4TE18505/10)	epiRIL_148	Heterozygous	ND
Chr3	4909980	ATENSPM3(AT2TE20205)	epiRIL_570	Homozygous	ND
Chr3	4910027	ATCOPIA93(AT5TE20395)	epiRIL_438	Heterozygous	SNP_pos:3106
Chr3	4982893	VANDAL21(AT2TE42810)	epiRIL_567	Heterozygous	ND
Chr3	5027483	ATCOPIA93(AT5TE20395)	epiRIL_73	Homozygous	ND
Chr3	5086877	ATCOPIA93(AT5TE20395)	epiRIL_95	Heterozygous	ND
Chr3	5153326	ATENSPM3(AT2TE20205)	epiRIL_558	Homozygous	ND
Chr3	5183635	VANDAL21(AT2TE42810)	epiRIL_170	Homozygous	ND
Chr3	5183652	VANDAL21(AT2TE42810)	epiRIL_531	Homozygous	ND
Chr3	5355412	ATENSPM3(AT4TE18505/10)	epiRIL_558	Heterozygous	ND
Chr3	5356028	ATCOPIA93(AT5TE20395)	epiRIL_438	Heterozygous	ND
Chr3	5428539	ATCOPIA93(AT5TE20395)	epiRIL_262	Homozygous	ND
Chr3	5438321	ATCOPIA93(AT5TE20395)	epiRIL_362	Heterozygous*	ND
Chr3	5440413	ATCOPIA93(AT5TE20395)	epiRIL_425	Heterozygous	ND
Chr3	5445176	VANDAL21(AT2TE42810)	epiRIL_572	Homozygous	ND
Chr3	5551258	ATCOPIA93(AT5TE20395)	epiRIL_114	Heterozygous	ND
Chr3	5586658	ATENSPM3(AT2TE20205)	epiRIL_159	Homozygous	ND
Chr3	5593842	ATENSPM3(AT2TE20205)	epiRIL_147	Heterozygous	ND
Chr3	5595093	ATENSPM3(AT2TE20205)	F16_epiRIL_454	Homozygous	ND
Chr3	5595169	ATENSPM3(AT2TE20205)	epiRIL_371	Homozygous	ND
Chr3	5595169	ATENSPM3(AT2TE20205)	epiRIL_454	Homozygous	ND
Chr3	5595169	ATENSPM3(AT2TE20205)	epiRIL_172	Homozygous	ND
Chr3	5595169	ATENSPM3(AT2TE20205)	epiRIL_493	Homozygous	ND
Chr3	5595169	ATENSPM3(AT2TE20205)	epiRIL_225	Homozygous	ND
Chr3	5595169	ATENSPM3(AT2TE20205)	epiRIL_275	Homozygous	ND
Chr3	5595169	ATENSPM3(AT2TE20205)	epiRIL_326	Homozygous	ND
Chr3	5595169	ATENSPM3(AT2TE20205)	epiRIL_432	Homozygous	ND
Chr3	5595169	ATENSPM3(AT2TE20205)	epiRIL_572	Homozygous	ND
Chr3	5595169	ATENSPM3(AT2TE20205)	epiRIL_108	Homozygous	ND
Chr3	5606367	ATENSPM3(AT4TE18505/10)	epiRIL_148	Heterozygous*	ND
Chr3	5606823	ATENSPM3(AT2TE20205)	epiRIL_144	Homozygous	ND
Chr3	5628752	ATCOPIA93(AT5TE20395)	epiRIL_262	Homozygous	ND
Chr3	5720495	ATCOPIA93(AT5TE20395)	epiRIL_73	Heterozygous	ND
Chr3	5826329	ATCOPIA93(AT5TE20395)	epiRIL_425	Homozygous	ND
Chr3	5857597	VANDAL21(AT2TE42810)	epiRIL_8	Homozygous	ND
Chr3	5871163	ATENSPM3(AT2TE20205)	epiRIL_122	Heterozygous	Del:4805-6332
Chr3	5986019	ATCOPIA93(AT5TE20395)	epiRIL_122	Homozygous	ND
Chr3	6009500	ATCOPIA93(AT5TE20395)	epiRIL_238	Heterozygous	ND
Chr3	6079630	ATCOPIA93(AT5TE20395)	epiRIL_54	Homozygous	ND
Chr3	6079646	ATCOPIA93(AT5TE20395)	epiRIL_172	Homozygous	ND
Chr3	6093250	ATENSPM3(AT2TE20205)	epiRIL_493	Homozygous	ND
Chr3	6121676	ATCOPIA93(AT5TE20395)	epiRIL_393	Heterozygous	ND
Chr3	6305953	VANDAL21(AT2TE42810)	epiRIL_573	Homozygous	ND
Chr3	6412223	ATCOPIA93(AT5TE20395)	epiRIL_558	Homozygous	ND
Chr3	6658915	VANDAL21(AT2TE42810)	epiRIL_98	Homozygous	ND
Chr3	6725539	ATCOPIA93(AT5TE20395)	epiRIL_408	Heterozygous	ND
Chr3	6736654	ATCOPIA93(AT5TE20395)	epiRIL_333	Homozygous	ND
Chr3	6810683	ATENSPM3(AT4TE18505/10)	epiRIL_573	Homozygous	ND
Chr3	6875806	VANDAL21(AT2TE42810)	epiRIL_112	Homozygous	ND
Chr3	6911358	ATCOPIA93(AT5TE20395)	epiRIL_362	Heterozygous*	ND
Chr3	6935995	ATCOPIA93(AT5TE20395)	F16_epiRIL_439	Homozygous	SNP_pos:3499
Chr3	7018187	ATCOPIA93(AT5TE20395)	epiRIL_297	Homozygous	ND
Chr3	7051146	ATCOPIA93(AT5TE20395)	epiRIL_393	Heterozygous	ND
Chr3	7062748	ATCOPIA93(AT5TE20395)	epiRIL_366	Homozygous	ND
Chr3	7100156	ATCOPIA93(AT5TE20395)	epiRIL_438	Heterozygous	ND
Chr3	7100574	ATCOPIA93(AT5TE20395)	epiRIL_500	Heterozygous	ND
Chr3	7178440	ATCOPIA93(AT5TE20395)	epiRIL_122	Heterozygous	ND
Chr3	7178652	ATENSPM3(AT2TE20205)	epiRIL_477	Heterozygous*	ND
Chr3	7305359	ATCOPIA93(AT5TE20395)	epiRIL_114	Heterozygous	ND
Chr3	7346205	ATCOPIA93(AT5TE20395)	epiRIL_262	Homozygous	ND
Chr3	7396007	ATCOPIA93(AT5TE20395)	epiRIL_114	Heterozygous	ND
Chr3	7473159	ATCOPIA93(AT5TE20395)	epiRIL_425	Heterozygous	ND
Chr3	7590861	VANDAL21(AT5TE49755)	epiRIL_147	Heterozygous*	ND
Chr3	7596006	ATCOPIA93(AT5TE20395)	epiRIL_558	Heterozygous	ND
Chr3	7596881	ATCOPIA93(AT5TE20395)	epiRIL_122	Heterozygous*	ND
Chr3	7632055	ATENSPM3(AT2TE20205)	epiRIL_503	Heterozygous	ND
Chr3	7750885	VANDAL21(AT2TE42810)	epiRIL_36	Homozygous	ND
Chr3	7795710	ATCOPIA93(AT5TE20395)	epiRIL_362	Heterozygous*	ND
Chr3	7984149	ATCOPIA93(AT5TE20395)	epiRIL_172	Homozygous	ND
Chr3	8036093	ATCOPIA93(AT5TE20395)	epiRIL_55	Heterozygous	ND
Chr3	8085351	ATCOPIA93(AT5TE20395)	epiRIL_225	Homozygous	ND
Chr3	8115103	VANDAL21(AT2TE42810)	epiRIL_466	Homozygous	ND
Chr3	8153873	ATCOPIA93(AT5TE20395)	epiRIL_366	Heterozygous	ND
Chr3	8173986	ATMU5_Comp	epiRIL_122	ND	ND
Chr3	8196747	ATCOPIA93(AT5TE20395)	epiRIL_497	Heterozygous	ND
Chr3	8224821	ATENSPM3(AT4TE18505/10)	epiRIL_148	Homozygous	ND
Chr3	8415624	ATCOPIA93(AT5TE20395)	epiRIL_438	Heterozygous	ND
Chr3	8504484	ATCOPIA93(AT5TE20395)	F16_epiRIL_458	Homozygous	ND
Chr3	8788662	VANDAL21(AT2TE42810)	epiRIL_371	Homozygous	ND
Chr3	8789725	ATCOPIA93(AT5TE20395)	epiRIL_362	Heterozygous*	ND
Chr3	8865125	ATENSPM3(AT4TE18505/10)	epiRIL_148	Homozygous	ND
Chr3	8919722	ATCOPIA93(AT5TE20395)	epiRIL_54	Homozygous	ND
Chr3	9019495	ATENSPM3(AT2TE20205)	epiRIL_55	Heterozygous	ND
Chr3	9024317	ATCOPIA93(AT5TE20395)	epiRIL_244	Heterozygous	ND
Chr3	9043438	ATENSPM3(AT2TE20205)	epiRIL_55	Homozygous	ND
Chr3	9054174	ATCOPIA93(AT5TE20395)	epiRIL_92	Heterozygous	ND
Chr3	9056396	ATCOPIA93(AT5TE20395)	epiRIL_558	Heterozygous	ND
Chr3	9280024	ATCOPIA93(AT5TE20395)	epiRIL_95	Heterozygous	ND
Chr3	9291651	ATCOPIA93(AT5TE20395)	epiRIL_366	Heterozygous	indel_pos:4852
Chr3	9573296	ATCOPIA93(AT5TE20395)	epiRIL_114	Heterozygous*	ND
Chr3	9574821	ATCOPIA93(AT5TE20395)	epiRIL_114	Heterozygous*	ND
Chr3	9589610	ATENSPM3(AT2TE20205)	epiRIL_122	Heterozygous	ND
Chr3	9603870	ATCOPIA93(AT5TE20395)	epiRIL_323	Heterozygous	ND
Chr3	9699003	ATENSPM3(AT4TE18505/10)	epiRIL_148	Heterozygous*	ND
Chr3	9723554	ATCOPIA93(AT5TE20395)	epiRIL_523	Heterozygous	ND
Chr3	9793171	VANDAL21(AT2TE42810)	epiRIL_260	Homozygous	ND
Chr3	9844845	ATCOPIA93(AT5TE20395)	epiRIL_262	Homozygous	ND
Chr3	9845284	ATCOPIA93(AT5TE20395)	epiRIL_297	Heterozygous	ND
Chr3	9935108	ATCOPIA93(AT5TE20395)	epiRIL_356	Heterozygous	ND
Chr3	10142169	ATCOPIA93(AT5TE20395)	epiRIL_122	Heterozygous	ND
Chr3	10150624	ATENSPM3(AT4TE18505/10)	epiRIL_558	Homozygous	ND
Chr3	10170305	ATCOPIA93(AT5TE20395)	epiRIL_238	Heterozygous	ND
Chr3	10178905	ATCOPIA93(AT5TE20395)	epiRIL_579	Homozygous	ND
Chr3	10179033	ATCOPIA93(AT5TE20395)	epiRIL_366	Homozygous	ND
Chr3	10233906	ATCOPIA93(AT5TE20395)	epiRIL_193	Heterozygous	ND
Chr3	10427907	ATCOPIA93(AT5TE20395)	epiRIL_172	Homozygous	ND
Chr3	10518100	ATCOPIA93(AT5TE20395)	epiRIL_363	Heterozygous	ND
Chr3	10552316	VANDAL21(AT2TE42810)	epiRIL_164	Heterozygous	ND
Chr3	10570549	VANDAL21(AT2TE42810)	epiRIL_164	Homozygous	ND
Chr3	10579935	ATCOPIA93(AT5TE20395)	F16_epiRIL_458	Homozygous	ND
Chr3	10624517	ATCOPIA93(AT5TE20395)	epiRIL_122	Heterozygous*	ND
Chr3	10647627	ATENSPM3(AT2TE20205)	epiRIL_55	Heterozygous	ND
Chr3	10684573	ATCOPIA93(AT5TE20395)	epiRIL_362	Heterozygous*	ND
Chr3	10694901	ATCOPIA93(AT5TE20395)	epiRIL_362	Heterozygous*	ND
Chr3	10711261	ATCOPIA93(AT5TE20395)	epiRIL_558	Heterozygous	ND
Chr3	10716710	ATCOPIA93(AT5TE20395)	epiRIL_54	Heterozygous	ND
Chr3	10768346	ATCOPIA93(AT5TE20395)	epiRIL_159	Heterozygous	ND
Chr3	10923124	ATCOPIA93(AT5TE20395)	epiRIL_579	Homozygous	ND
Chr3	11040895	ATCOPIA93(AT5TE20395)	epiRIL_394	Heterozygous	ND
Chr3	11048849	ATCOPIA93(AT5TE20395)	epiRIL_425	Heterozygous	ND
Chr3	11073585	VANDAL21(AT2TE42810)	epiRIL_276	Homozygous	ND
Chr3	11162607	ATCOPIA93(AT5TE20395)	epiRIL_572	Heterozygous	ND
Chr3	11175265	ATCOPIA93(AT5TE20395)	epiRIL_503	Heterozygous	ND
Chr3	11238043	VANDAL21(AT2TE42810)	epiRIL_260	Homozygous	ND
Chr3	11299566	VANDAL21(AT2TE42810)	epiRIL_432	Homozygous	ND
Chr3	11299566	VANDAL21(AT2TE42810)	epiRIL_260	Homozygous	ND
Chr3	11358631	ATCOPIA93(AT5TE20395)	epiRIL_147	Heterozygous	ND
Chr3	12163926	ATCOPIA93(AT5TE20395)	epiRIL_208	Heterozygous	ND
Chr3	12181930	ATCOPIA93(AT5TE20395)	epiRIL_333	Homozygous	ND
Chr3	12192199	ATCOPIA93(AT5TE20395)	epiRIL_122	Heterozygous	ND
Chr3	12233279	ATCOPIA93(AT5TE20395)	epiRIL_333	Heterozygous	SNP_pos:4690
Chr3	12365741	ATCOPIA93(AT5TE20395)	epiRIL_558	Heterozygous	ND
Chr3	12571078	ATENSPM3(AT2TE20205)	epiRIL_531	Heterozygous	ND
Chr3	12662895	ATCOPIA93(AT5TE20395)	epiRIL_159	Heterozygous	ND
Chr3	12667259	ATCOPIA93(AT5TE20395)	epiRIL_54	Heterozygous	ND
Chr3	12948772	ATCOPIA93(AT5TE20395)	epiRIL_122	Heterozygous	ND
Chr3	13083826	ATENSPM3(AT2TE20205)	epiRIL_558	Heterozygous	ND
Chr3	13282197	VANDAL21(AT2TE42810)	epiRIL_193	Homozygous	ND
Chr3	13282202	VANDAL21(AT2TE42810)	epiRIL_333	Homozygous	ND
Chr3	13369413	ATCOPIA93(AT5TE20395)	epiRIL_262	Heterozygous*	ND
Chr3	13449767	ATENSPM3(AT2TE20205)	epiRIL_148	Heterozygous	ND
Chr3	14120004	ATCOPIA93(AT5TE20395)	epiRIL_225	Homozygous	ND
Chr3	14162347	ATCOPIA93(AT5TE20395)	epiRIL_232	Homozygous	ND
Chr3	14232637	VANDAL21(AT2TE42810)	epiRIL_477	Heterozygous*	ND
Chr3	14303023	ATCOPIA93(AT5TE20395)	epiRIL_375	Heterozygous	ND
Chr3	14329688	ATCOPIA93(AT5TE20395)	epiRIL_232	Homozygous	ND
Chr3	14457093	ATENSPM3(AT2TE20205)	epiRIL_55	Heterozygous*	ND
Chr3	14965811	ATCOPIA93(AT5TE20395)	epiRIL_375	Heterozygous	ND
Chr3	15157260	ATCOPIA93(AT5TE20395)	epiRIL_232	Homozygous	ND
Chr3	15523970	VANDAL21(AT2TE42810)	epiRIL_62	Homozygous	ND
Chr3	15643616	ATCOPIA93(AT5TE20395)	epiRIL_438	Heterozygous*	ND
Chr3	15673338	ATCOPIA93(AT5TE20395)	epiRIL_73	Heterozygous*	ND
Chr3	15703836	ATCOPIA93(AT5TE20395)	epiRIL_500	Heterozygous*	ND
Chr3	15773104	ATENSPM3(AT4TE18505/10)	epiRIL_60	Homozygous	ND
Chr3	15959687	ATCOPIA93(AT5TE20395)	epiRIL_18	Heterozygous	ND
Chr3	16025014	ATCOPIA93(AT5TE20395)	epiRIL_54	Heterozygous	ND
Chr3	16048791	ATCOPIA93(AT5TE20395)	epiRIL_54	Heterozygous	ND
Chr3	16050321	ATCOPIA93(AT5TE20395)	epiRIL_366	Heterozygous	SNP_pos:4852
Chr3	16093100	ATCOPIA93(AT5TE20395)	F16_epiRIL_454	Homozygous	ND
Chr3	16220204	ATCOPIA93(AT5TE20395)	F16_epiRIL_454	Heterozygous*	ND
Chr3	16372800	ATCOPIA93(AT5TE20395)	epiRIL_122	Heterozygous	ND
Chr3	16397951	ATCOPIA93(AT5TE20395)	epiRIL_122	Heterozygous	ND
Chr3	16501013	ATCOPIA93(AT5TE20395)	epiRIL_323	Heterozygous	ND
Chr3	16580299	ATCOPIA93(AT5TE20395)	F16_epiRIL_454	Homozygous	ND
Chr3	16580391	ATCOPIA93(AT5TE20395)	epiRIL_454	Heterozygous	ND
Chr3	16740608	ATCOPIA93(AT5TE20395)	epiRIL_362	Heterozygous*	ND
Chr3	16767338	ATENSPM3(AT2TE20205)	epiRIL_55	Heterozygous	ND
Chr3	16798592	ATENSPM3(AT2TE20205)	epiRIL_112	Heterozygous	ND
Chr3	16802399	ATCOPIA93(AT5TE20395)	epiRIL_114	Heterozygous*	ND
Chr3	16888110	ATCOPIA93(AT5TE20395)	epiRIL_73	Heterozygous*	ND
Chr3	16894347	ATCOPIA93(AT5TE20395)	F16_epiRIL_454	Homozygous	ND
Chr3	16894416	ATCOPIA93(AT5TE20395)	epiRIL_454	Heterozygous	ND
Chr3	16946102	ATENSPM3(AT4TE18505/10)	epiRIL_60	Homozygous	ND
Chr3	16988416	ATCOPIA93(AT5TE20395)	epiRIL_356	Heterozygous	ND
Chr3	17038087	ATCOPIA93(AT5TE20395)	epiRIL_159	Heterozygous	ND
Chr3	17132409	ATCOPIA93(AT5TE20395)	epiRIL_366	Heterozygous	ND
Chr3	17175577	ATCOPIA93(AT5TE20395)	epiRIL_558	Homozygous	ND
Chr3	17176119	ATCOPIA93(AT5TE20395)	epiRIL_438	Heterozygous*	ND
Chr3	17225848	ATCOPIA93(AT5TE20395)	epiRIL_366	Heterozygous	ND
Chr3	17317481	ATCOPIA93(AT5TE20395)	epiRIL_333	Heterozygous	SNP_pos:2228
Chr3	17323275	ATCOPIA93(AT5TE20395)	F16_epiRIL_458	Homozygous	ND
Chr3	17324634	ATCOPIA93(AT5TE20395)	epiRIL_73	Homozygous	ND
Chr3	17330993	ATCOPIA93(AT5TE20395)	epiRIL_425	Heterozygous	ND
Chr3	17378398	ATCOPIA93(AT5TE20395)	epiRIL_558	Heterozygous	ND
Chr3	17469141	ATCOPIA93(AT5TE20395)	epiRIL_147	Heterozygous	ND
Chr3	17481589	ATCOPIA93(AT5TE20395)	epiRIL_147	Heterozygous	ND
Chr3	17530471	ATCOPIA93(AT5TE20395)	epiRIL_262	Heterozygous	ND
Chr3	17612904	ATCOPIA93(AT5TE20395)	epiRIL_159	Homozygous	ND
Chr3	17793943	ATENSPM3(AT2TE20205)	epiRIL_401	Heterozygous*	ND
Chr3	17840731	ATENSPM3(AT2TE20205)	F16_epiRIL_202	Heterozygous	ND
Chr3	17888829	ATCOPIA93(AT5TE20395)	F16_epiRIL_458	Homozygous	ND
Chr3	17888930	ATCOPIA93(AT5TE20395)	epiRIL_458	Homozygous	ND
Chr3	17904750	ATCOPIA93(AT5TE20395)	epiRIL_114	Heterozygous*	ND
Chr3	17921107	ATCOPIA93(AT5TE20395)	epiRIL_454	Heterozygous*	ND
Chr3	18108074	ATCOPIA93(AT5TE20395)	epiRIL_323	Homozygous	ND
Chr3	18219389	ATCOPIA93(AT5TE20395)	epiRIL_54	Heterozygous	ND
Chr3	18253922	ATCOPIA93(AT5TE20395)	epiRIL_147	Heterozygous	SNP_pos:3996
Chr3	18274281	ATENSPM3(AT3TE62120/30)	epiRIL_60	Homozygous	ND
Chr3	18367514	ATCOPIA93(AT5TE20395)	epiRIL_356	Heterozygous	ND
Chr3	18429019	ATCOPIA93(AT5TE20395)	epiRIL_558	Homozygous	ND
Chr3	18520446	ATENSPM3(AT4TE18505/10)	epiRIL_148	Heterozygous	ND
Chr3	18761736	ATCOPIA93(AT5TE20395)	F16_epiRIL_238	Homozygous	ND
Chr3	18761887	ATCOPIA93(AT5TE20395)	epiRIL_238	Heterozygous	ND
Chr3	18898080	ATENSPM3(AT4TE18505/10)	epiRIL_112	Heterozygous	ND
Chr3	18906918	ATCOPIA93(AT5TE20395)	epiRIL_62	Homozygous	ND
Chr3	18930976	ATCOPIA93(AT5TE20395)	epiRIL_257	Heterozygous*	ND
Chr3	19072952	ATCOPIA93(AT5TE20395)	epiRIL_366	Heterozygous	ND
Chr3	19125617	ATCOPIA93(AT5TE20395)	epiRIL_73	Heterozygous*	ND
Chr3	19247780	ATCOPIA93(AT5TE20395)	epiRIL_208	Heterozygous	ND
Chr3	19293681	ATENSPM3(AT2TE20205)	F16_epiRIL_112	Homozygous	ND
Chr3	19455803	ATCOPIA93(AT5TE20395)	epiRIL_425	Heterozygous	ND
Chr3	19512774	ATCOPIA93(AT5TE20395)	epiRIL_114	Heterozygous*	ND
Chr3	19587725	ATCOPIA93(AT5TE20395)	epiRIL_147	Heterozygous*	ND
Chr3	19665311	ATCOPIA93(AT5TE20395)	epiRIL_193	Heterozygous	ND
Chr3	19724663	ATCOPIA93(AT5TE20395)	epiRIL_147	Heterozygous	ND
Chr3	19869154	ATCOPIA93(AT5TE20395)	epiRIL_362	Heterozygous	ND
Chr3	20004977	VANDAL21(AT2TE42810)	epiRIL_98	Heterozygous	ND
Chr3	20352356	ATCOPIA93(AT5TE20395)	epiRIL_362	Heterozygous	ND
Chr3	20369990	VANDAL21(AT2TE42810)	epiRIL_93	Heterozygous*	ND
Chr3	20370100	VANDAL21(AT2TE42810)	epiRIL_92	Homozygous	ND
Chr3	20431408	ATCOPIA93(AT5TE20395)	F16_epiRIL_439	Homozygous	SNP_pos:1606
Chr3	20435528	ATCOPIA93(AT5TE20395)	F16_epiRIL_394	Homozygous	ND
Chr3	20435607	ATCOPIA93(AT5TE20395)	epiRIL_394	Heterozygous	ND
Chr3	20439589	ATCOPIA93(AT5TE20395)	F16_epiRIL_439	Homozygous	SNP_pos:1606
Chr3	20604822	ATCOPIA93(AT5TE20395)	epiRIL_356	Heterozygous	ND
Chr3	20647874	ATCOPIA93(AT5TE20395)	epiRIL_434	Heterozygous*	ND
Chr3	20648723	ATENSPM3(AT2TE20205)	epiRIL_215	Heterozygous	ND
Chr3	20649235	ATCOPIA93(AT5TE20395)	epiRIL_297	Homozygous	ND
Chr3	20673975	ATCOPIA93(AT5TE20395)	epiRIL_114	Heterozygous*	ND
Chr3	20696543	ATCOPIA93(AT5TE20395)	epiRIL_434	Heterozygous	ND
Chr3	20702516	ATCOPIA93(AT5TE20395)	epiRIL_257	Homozygous	ND
Chr3	20848479	VANDAL21(AT2TE42810)	epiRIL_559	Homozygous	ND
Chr3	20861379	ATCOPIA93(AT5TE20395)	epiRIL_225	Homozygous	ND
Chr3	20869476	ATCOPIA93(AT5TE20395)	epiRIL_523	Heterozygous	ND
Chr3	20875295	ATENSPM3(AT2TE20205)	epiRIL_494	Heterozygous*	Del:1-3576;4084-7247
Chr3	20887497	ATCOPIA93(AT5TE20395)	epiRIL_122	Heterozygous	ND
Chr3	20894056	ATCOPIA93(AT5TE20395)	epiRIL_356	Heterozygous	ND
Chr3	20901537	ATCOPIA93(AT5TE20395)	epiRIL_232	Homozygous	ND
Chr3	20971648	ATCOPIA93(AT5TE20395)	epiRIL_362	Heterozygous*	ND
Chr3	21031748	ATCOPIA93(AT5TE20395)	epiRIL_362	Heterozygous*	ND
Chr3	21071150	VANDAL21(AT2TE42810)	epiRIL_93	Heterozygous*	ND
Chr3	21071720	VANDAL21(AT2TE42810)	epiRIL_92	Homozygous	ND
Chr3	21098341	ATCOPIA93(AT5TE20395)	epiRIL_425	Heterozygous	ND
Chr3	21120561	ATCOPIA93(AT5TE20395)	epiRIL_297	Heterozygous	ND
Chr3	21338197	ATCOPIA93(AT5TE20395)	epiRIL_73	Homozygous	ND
Chr3	21427025	ATCOPIA93(AT5TE20395)	epiRIL_114	Heterozygous*	ND
Chr3	21463124	ATCOPIA93(AT5TE20395)	epiRIL_434	Heterozygous	ND
Chr3	21582810	ATCOPIA93(AT5TE20395)	epiRIL_434	Heterozygous	ND
Chr3	21599421	VANDAL21(AT2TE42810)	epiRIL_71	Homozygous	ND
Chr3	21606100	ATCOPIA93(AT5TE20395)	epiRIL_356	Heterozygous	ND
Chr3	21682642	ATENSPM3(AT2TE20205)	F16_epiRIL_112	Homozygous	ND
Chr3	21745380	ATENSPM3(AT4TE18505/10)	epiRIL_148	Heterozygous	ND
Chr3	21791363	VANDAL21(AT2TE42810)	epiRIL_114	Heterozygous*	ND
Chr3	21805435	ATENSPM3(AT2TE20205)	epiRIL_122	Heterozygous	ND
Chr3	21824938	ATCOPIA93(AT5TE20395)	epiRIL_257	Heterozygous	ND
Chr3	21920236	ATCOPIA93(AT5TE20395)	epiRIL_523	Heterozygous	ND
Chr3	21924201	ATENSPM3(AT2TE20205)	epiRIL_122	Heterozygous	ND
Chr3	21970789	ATCOPIA93(AT5TE20395)	F16_epiRIL_439	Homozygous	ND
Chr3	21970871	ATCOPIA93(AT5TE20395)	epiRIL_439	Heterozygous	ND
Chr3	21980206	ATCOPIA93(AT5TE20395)	epiRIL_454	Heterozygous	ND
Chr3	22018519	ATCOPIA93(AT5TE20395)	epiRIL_114	Heterozygous	ND
Chr3	22056110	ATCOPIA93(AT5TE20395)	epiRIL_362	Heterozygous	ND
Chr3	22056613	ATCOPIA93(AT5TE20395)	epiRIL_159	Heterozygous	ND
Chr3	22059401	ATCOPIA93(AT5TE20395)	epiRIL_122	Heterozygous	ND
Chr3	22070692	ATCOPIA93(AT5TE20395)	epiRIL_95	Heterozygous	ND
Chr3	22129561	ATCOPIA93(AT5TE20395)	epiRIL_297	Homozygous	ND
Chr3	22192226	ATCOPIA93(AT5TE20395)	epiRIL_333	Homozygous	ND
Chr3	22228074	ATCOPIA93(AT5TE20395)	epiRIL_454	Heterozygous*	ND
Chr3	22228093	ATCOPIA93(AT5TE20395)	F16_epiRIL_454	Heterozygous*	ND
Chr3	22279947	ATCOPIA93(AT5TE20395)	epiRIL_262	Homozygous	ND
Chr3	22314242	VANDAL21(AT2TE42810)	epiRIL_122	Homozygous	ND
Chr3	22493351	ATCOPIA93(AT5TE20395)	epiRIL_333	Homozygous	ND
Chr3	22520476	ATCOPIA93(AT5TE20395)	epiRIL_193	Heterozygous	ND
Chr3	22556626	ATCOPIA93(AT5TE20395)	F16_epiRIL_454	Homozygous	ND
Chr3	22556702	ATCOPIA93(AT5TE20395)	epiRIL_454	Homozygous	ND
Chr3	22815800	ATENSPM3(AT2TE20205)	epiRIL_122	Heterozygous	ND
Chr3	22877084	ATENSPM3(AT4TE18505/10)	epiRIL_148	Heterozygous	ND
Chr3	23010983	ATCOPIA93(AT5TE20395)	epiRIL_225	Homozygous	ND
Chr3	23066466	ATCOPIA93(AT5TE20395)	epiRIL_362	Heterozygous*	ND
Chr3	23128943	ATCOPIA93(AT5TE20395)	epiRIL_73	Heterozygous*	ND
Chr3	23132617	VANDAL21(AT2TE42810)	epiRIL_147	Heterozygous*	ND
Chr3	23144226	ATCOPIA93(AT5TE20395)	epiRIL_362	Heterozygous*	ND
Chr3	23214244	ATCOPIA93(AT5TE20395)	epiRIL_323	Heterozygous	ND
Chr3	23216325	ATCOPIA93(AT5TE20395)	epiRIL_437	Homozygous	ND
Chr3	23229881	ATCOPIA93(AT5TE20395)	epiRIL_425	Heterozygous	ND
Chr3	23269652	ATCOPIA93(AT5TE20395)	epiRIL_232	Homozygous	ND
Chr4	122395	ATCOPIA93(AT5TE20395)	epiRIL_262	Heterozygous	SNP_pos:2117
Chr4	129713	ATCOPIA93(AT5TE20395)	F16_epiRIL_458	Homozygous	ND
Chr4	129789	ATCOPIA93(AT5TE20395)	epiRIL_458	Homozygous	ND
Chr4	133592	VANDAL21(AT2TE42810)	epiRIL_18	Homozygous	ND
Chr4	138214	ATENSPM3(AT2TE20205)	epiRIL_477	Heterozygous	ND
Chr4	155925	ATCOPIA93(AT5TE20395)	epiRIL_114	Heterozygous*	ND
Chr4	179238	ATCOPIA93(AT5TE20395)	epiRIL_333	Heterozygous	ND
Chr4	267868	VANDAL21(AT2TE42810)	epiRIL_340	Heterozygous	ND
Chr4	333714	ATCOPIA21(AT5TE65370)	epiRIL_362	Heterozygous*	ND
Chr4	445347	VANDAL21(AT2TE42810)	epiRIL_394	Homozygous	ND
Chr4	529108	ATCOPIA93(AT5TE20395)	epiRIL_114	Heterozygous*	ND
Chr4	672061	ATCOPIA93(AT5TE20395)	epiRIL_393	Homozygous	ND
Chr4	721988	ATENSPM3(AT2TE20205)	epiRIL_148	Heterozygous	ND
Chr4	753326	ATCOPIA93(AT5TE20395)	F16_epiRIL_238	Homozygous	ND
Chr4	753417	ATCOPIA93(AT5TE20395)	epiRIL_238	Homozygous	ND
Chr4	834310	ATCOPIA93(AT5TE20395)	F16_epiRIL_394	Homozygous	ND
Chr4	834385	ATCOPIA93(AT5TE20395)	epiRIL_394	Heterozygous	ND
Chr4	898922	ATCOPIA93(AT5TE20395)	epiRIL_159	Heterozygous	ND
Chr4	968399	ATCOPIA93(AT5TE20395)	epiRIL_95	Homozygous	ND
Chr4	986753	ATCOPIA93(AT5TE20395)	epiRIL_333	Homozygous	ND
Chr4	1151507	VANDAL21(AT2TE42810)	epiRIL_71	Homozygous	ND
Chr4	1151507	VANDAL21(AT2TE42810)	epiRIL_92	Homozygous	ND
Chr4	1151507	VANDAL21(AT2TE42810)	epiRIL_122	Homozygous	ND
Chr4	1151507	VANDAL21(AT2TE42810)	epiRIL_377	Homozygous	ND
Chr4	1151507	VANDAL21(AT2TE42810)	epiRIL_454	Homozygous	ND
Chr4	1151507	VANDAL21(AT2TE42810)	epiRIL_218	Homozygous	ND
Chr4	1151507	VANDAL21(AT2TE42810)	epiRIL_60	Homozygous	ND
Chr4	1151507	VANDAL21(AT2TE42810)	epiRIL_95	Homozygous	ND
Chr4	1151507	VANDAL21(AT2TE42810)	epiRIL_62	Homozygous	ND
Chr4	1151507	VANDAL21(AT2TE42810)	epiRIL_195	Homozygous	ND
Chr4	1151507	VANDAL21(AT2TE42810)	epiRIL_73	Homozygous	ND
Chr4	1151507	VANDAL21(AT2TE42810)	epiRIL_323	Homozygous	ND
Chr4	1151507	VANDAL21(AT2TE42810)	epiRIL_523	Homozygous	ND
Chr4	1151507	VANDAL21(AT2TE42810)	epiRIL_52	Homozygous	ND
Chr4	1151507	VANDAL21(AT2TE42810)	epiRIL_108	Homozygous	ND
Chr4	1151507	VANDAL21(AT2TE42810)	epiRIL_371	Heterozygous	ND
Chr4	1151507	VANDAL21(AT2TE42810)	epiRIL_147	Heterozygous	ND
Chr4	1151507	VANDAL21(AT2TE42810)	epiRIL_500	Heterozygous	ND
Chr4	1151507	VANDAL21(AT2TE42810)	epiRIL_93	Heterozygous	ND
Chr4	1189380	ATCOPIA93(AT5TE20395)	epiRIL_147	Heterozygous*	ND
Chr4	1228875	VANDAL21(AT2TE42810)	epiRIL_377	Homozygous	ND
Chr4	1538855	ATENSPM3(AT2TE20205)	epiRIL_477	Homozygous	ND
Chr4	1611679	VANDAL21(AT2TE42810)	epiRIL_425	Heterozygous	ND
Chr4	1694603	ATCOPIA93(AT5TE20395)	F16_epiRIL_238	Homozygous	ND
Chr4	1694627	ATCOPIA93(AT5TE20395)	epiRIL_238	Heterozygous	ND
Chr4	1757928	ATCOPIA93(AT5TE20395)	epiRIL_333	Heterozygous	ND
Chr4	2110964	ATCOPIA93(AT5TE20395)	epiRIL_394	Heterozygous	ND
Chr4	2213512	ATCOPIA93(AT5TE20395)	epiRIL_393	Heterozygous	ND
Chr4	2237033	ATENSPM3(AT4TE18505/10)	epiRIL_531	Heterozygous	ND
Chr4	2328881	ATENSPM3(AT2TE20205)	epiRIL_503	Heterozygous	ND
Chr4	2424886	ATENSPM3(AT4TE18505/10)	epiRIL_558	Heterozygous	ND
Chr4	2524635	ATCOPIA93(AT5TE20395)	epiRIL_425	Heterozygous	ND
Chr4	2555614	ATCOPIA93(AT5TE20395)	epiRIL_114	Heterozygous	ND
Chr4	2663830	ATMU5_Comp	epiRIL_208	Heterozygous	ND
Chr4	2669202	ATCOPIA93(AT5TE20395)	epiRIL_159	Heterozygous	ND
Chr4	2805745	VANDAL21(AT2TE42810)	epiRIL_14	Homozygous	ND
Chr4	2996853	ATCOPIA93(AT5TE20395)	F16_epiRIL_394	Homozygous	ND
Chr4	2996936	ATCOPIA93(AT5TE20395)	epiRIL_394	Heterozygous	ND
Chr4	3110189	ATCOPIA93(AT5TE20395)	epiRIL_394	Heterozygous	ND
Chr4	3116207	ATCOPIA93(AT5TE20395)	epiRIL_114	Heterozygous*	ND
Chr4	3136936	ATCOPIA93(AT5TE20395)	epiRIL_579	Heterozygous	ND
Chr4	3340700	ATCOPIA93(AT5TE20395)	epiRIL_362	Heterozygous*	ND
Chr4	3408081	ATCOPIA93(AT5TE20395)	epiRIL_122	Homozygous	ND
Chr4	3430109	VANDAL21(AT2TE42810)	epiRIL_98	Homozygous	ND
Chr4	3440756	ATENSPM3(AT2TE20205)	epiRIL_137	Homozygous	ND
Chr4	3473897	ATCOPIA93(AT5TE20395)	epiRIL_437	Heterozygous	ND
Chr4	3500207	ATCOPIA93(AT5TE20395)	F16_epiRIL_454	Homozygous	ND
Chr4	3537535	ATCOPIA93(AT5TE20395)	epiRIL_114	Homozygous	ND
Chr4	3556451	ATCOPIA93(AT5TE20395)	epiRIL_147	Heterozygous	ND
Chr4	3559542	VANDAL21(AT2TE42810)	epiRIL_93	Heterozygous*	ND
Chr4	3559681	VANDAL21(AT2TE42810)	epiRIL_92	Homozygous	ND
Chr4	3652089	ATCOPIA93(AT5TE20395)	epiRIL_454	Heterozygous	ND
Chr4	3826149	ATCOPIA93(AT5TE20395)	epiRIL_147	Heterozygous	ND
Chr4	3830947	ATCOPIA93(AT5TE20395)	epiRIL_114	Heterozygous*	ND
Chr4	4042912	ATCOPIA93(AT5TE20395)	epiRIL_114	Heterozygous*	ND
Chr4	4306069	ATCOPIA93(AT5TE20395)	epiRIL_147	Heterozygous	ND
Chr4	4351630	ATCOPIA93(AT5TE20395)	epiRIL_114	Homozygous	ND
Chr4	4410742	ATCOPIA93(AT5TE20395)	epiRIL_122	Homozygous	ND
Chr4	4434725	ATCOPIA93(AT5TE20395)	epiRIL_193	Heterozygous	ND
Chr4	4446526	ATENSPM3(AT3TE62120/30)	epiRIL_377	Homozygous	ND
Chr4	4593254	ATCOPIA93(AT5TE20395)	epiRIL_114	Heterozygous*	ND
Chr4	4887306	ATCOPIA93(AT5TE20395)	epiRIL_558	Homozygous	ND
Chr4	5006664	ATCOPIA93(AT5TE20395)	epiRIL_454	Heterozygous	ND
Chr4	5132228	ATCOPIA93(AT5TE20395)	epiRIL_366	Heterozygous	ND
Chr4	5184284	ATCOPIA93(AT5TE20395)	epiRIL_262	Homozygous	ND
Chr4	5370243	ATCOPIA93(AT5TE20395)	epiRIL_172	Homozygous	ND
Chr4	5580649	ATENSPM3(AT2TE20205)	epiRIL_477	Homozygous	ND
Chr4	5747994	VANDAL21(AT2TE42810)	epiRIL_572	Homozygous	ND
Chr4	5766006	ATENSPM3(AT2TE20205)	epiRIL_477	Heterozygous*	ND
Chr4	5797218	VANDAL21(AT2TE42810)	epiRIL_371	Heterozygous	ND
Chr4	5801186	VANDAL21(AT2TE42810)	epiRIL_159	Homozygous	ND
Chr4	5815131	ATCOPIA93(AT5TE20395)	epiRIL_434	Homozygous	ND
Chr4	5859205	VANDAL21(AT2TE42810)	epiRIL_60	Heterozygous	ND
Chr4	5894549	ATCOPIA93(AT5TE20395)	epiRIL_114	Heterozygous*	ND
Chr4	5902774	VANDAL21(AT2TE42810)	epiRIL_60	Heterozygous*	ND
Chr4	6380673	ATENSPM3(AT2TE20205)	epiRIL_122	Heterozygous	ND
Chr4	6395827	ATCOPIA93(AT5TE20395)	epiRIL_193	Heterozygous	ND
Chr4	6459456	ATCOPIA93(AT5TE20395)	epiRIL_362	Heterozygous	ND
Chr4	6485847	ATCOPIA93(AT5TE20395)	epiRIL_114	Heterozygous*	ND
Chr4	6489833	ATCOPIA93(AT5TE20395)	epiRIL_73	Heterozygous	ND
Chr4	6495674	ATENSPM3(AT2TE20205)	epiRIL_95	Heterozygous	ND
Chr4	6498100	ATCOPIA93(AT5TE20395)	epiRIL_437	Homozygous	ND
Chr4	6500464	ATCOPIA93(AT5TE20395)	epiRIL_225	Homozygous	ND
Chr4	6513281	ATCOPIA93(AT5TE20395)	epiRIL_208	Heterozygous	ND
Chr4	6591805	ATCOPIA93(AT5TE20395)	F16_epiRIL_458	Homozygous	ND
Chr4	6670309	ATENSPM3(AT4TE18505/10)	epiRIL_148	Heterozygous	ND
Chr4	6968599	ATCOPIA93(AT5TE20395)	epiRIL_73	Heterozygous*	ND
Chr4	6969218	ATENSPM3(AT2TE20205)	epiRIL_558	Heterozygous	ND
Chr4	6979190	ATCOPIA93(AT5TE20395)	epiRIL_172	Homozygous	ND
Chr4	6985544	ATCOPIA93(AT5TE20395)	F16_epiRIL_454	Homozygous	ND
Chr4	7003218	ATCOPIA93(AT5TE20395)	F16_epiRIL_454	Homozygous	ND
Chr4	7003387	ATCOPIA93(AT5TE20395)	epiRIL_454	Homozygous	ND
Chr4	7083391	ATCOPIA93(AT5TE20395)	F16_epiRIL_454	Homozygous	ND
Chr4	7083475	ATCOPIA93(AT5TE20395)	epiRIL_454	Heterozygous	ND
Chr4	7152993	ATENSPM3(AT2TE20205)	epiRIL_54	Heterozygous	ND
Chr4	7153336	ATCOPIA93(AT5TE20395)	epiRIL_356	Heterozygous	ND
Chr4	7161215	ATCOPIA93(AT5TE20395)	epiRIL_362	Heterozygous	ND
Chr4	7209760	ATENSPM3(AT2TE20205)	epiRIL_95	Heterozygous	ND
Chr4	7270443	ATENSPM3(AT2TE20205)	epiRIL_54	Heterozygous	ND
Chr4	7273722	ATENSPM3(AT2TE20205)	epiRIL_202	Heterozygous	ND
Chr4	7355434	ATCOPIA93(AT5TE20395)	epiRIL_362	Heterozygous	ND
Chr4	7542903	ATENSPM3(AT4TE18505/10)	epiRIL_148	Heterozygous	ND
Chr4	7835174	ATENSPM3(AT2TE20205)	epiRIL_54	Heterozygous	ND
Chr4	7876439	ATENSPM3(AT4TE18505/10)	epiRIL_148	Heterozygous	ND
Chr4	7877650	ATCOPIA93(AT5TE20395)	epiRIL_73	Homozygous	ND
Chr4	7923221	ATCOPIA93(AT5TE20395)	epiRIL_362	Heterozygous*	ND
Chr4	8042342	ATCOPIA93(AT5TE20395)	epiRIL_257	Homozygous	ND
Chr4	8122062	ATCOPIA93(AT5TE20395)	epiRIL_362	Heterozygous*	ND
Chr4	8143015	ATENSPM3(AT2TE20205)	epiRIL_277	Homozygous	ND
Chr4	8223282	ATCOPIA93(AT5TE20395)	epiRIL_114	Heterozygous	ND
Chr4	8294216	ATCOPIA93(AT5TE20395)	epiRIL_73	Homozygous	ND
Chr4	8298471	ATCOPIA93(AT5TE20395)	epiRIL_362	Heterozygous*	ND
Chr4	8374074	ATENSPM3(AT4TE18505/10)	epiRIL_215	Homozygous	ND
Chr4	8481886	ATCOPIA93(AT5TE20395)	epiRIL_208	Heterozygous	ND
Chr4	8527613	VANDAL21(AT2TE42810)	epiRIL_558	Homozygous	ND
Chr4	8561536	ATCOPIA93(AT5TE20395)	epiRIL_73	Homozygous	ND
Chr4	8561648	ATCOPIA93(AT5TE20395)	epiRIL_55	Heterozygous	ND
Chr4	8580000	ATCOPIA93(AT5TE20395)	epiRIL_172	Homozygous	ND
Chr4	8675742	ATCOPIA93(AT5TE20395)	epiRIL_95	Heterozygous	ND
Chr4	8759109	ATENSPM3(AT2TE20205)	epiRIL_466	Heterozygous	Del:2926-3750
Chr4	8812838	ATCOPIA93(AT5TE20395)	epiRIL_225	Heterozygous	ND
Chr4	8862711	VANDAL21(AT2TE42810)	epiRIL_454	Homozygous	ND
Chr4	9001274	VANDAL21(AT2TE42810)	epiRIL_558	Heterozygous	ND
Chr4	9048444	ATENSPM3(AT2TE20205)	epiRIL_408	Heterozygous	ND
Chr4	9080525	ATENSPM3(AT2TE20205)	epiRIL_408	Homozygous	ND
Chr4	9093795	ATCOPIA93(AT5TE20395)	epiRIL_114	Homozygous	ND
Chr4	9161163	ATCOPIA93(AT5TE20395)	epiRIL_362	Heterozygous*	ND
Chr4	9200555	ATCOPIA93(AT5TE20395)	epiRIL_73	Homozygous	ND
Chr4	9312776	VANDAL21(AT2TE42810)	epiRIL_500	Heterozygous	ND
Chr4	9409654	ATCOPIA93(AT5TE20395)	epiRIL_244	Heterozygous	ND
Chr4	9410551	ATENSPM3(AT2TE20205)	epiRIL_408	Homozygous	ND
Chr4	9452672	ATCOPIA93(AT5TE20395)	epiRIL_122	Homozygous	ND
Chr4	9488395	ATCOPIA93(AT5TE20395)	epiRIL_95	Heterozygous	ND
Chr4	9516393	ATCOPIA93(AT5TE20395)	epiRIL_425	Heterozygous	ND
Chr4	9524871	ATCOPIA93(AT5TE20395)	epiRIL_434	Homozygous	ND
Chr4	9526764	ATCOPIA93(AT5TE20395)	epiRIL_362	Heterozygous*	ND
Chr4	9533076	ATCOPIA93(AT5TE20395)	epiRIL_523	Heterozygous	ND
Chr4	9534716	ATCOPIA93(AT5TE20395)	epiRIL_244	Heterozygous	ND
Chr4	9547344	ATCOPIA93(AT5TE20395)	epiRIL_523	Heterozygous	ND
Chr4	9650040	ATCOPIA93(AT5TE20395)	epiRIL_92	Homozygous	ND
Chr4	9650040	ATCOPIA93(AT5TE20395)	epiRIL_122	Homozygous	ND
Chr4	9650040	ATCOPIA93(AT5TE20395)	epiRIL_371	Homozygous	ND
Chr4	9650040	ATCOPIA93(AT5TE20395)	epiRIL_375	Homozygous	ND
Chr4	9650040	ATCOPIA93(AT5TE20395)	epiRIL_458	Homozygous	ND
Chr4	9650040	ATCOPIA93(AT5TE20395)	epiRIL_467	Homozygous	ND
Chr4	9650040	ATCOPIA93(AT5TE20395)	epiRIL_147	Homozygous	ND
Chr4	9650040	ATCOPIA93(AT5TE20395)	epiRIL_60	Homozygous	ND
Chr4	9650040	ATCOPIA93(AT5TE20395)	epiRIL_95	Homozygous	ND
Chr4	9650040	ATCOPIA93(AT5TE20395)	epiRIL_193	Homozygous	ND
Chr4	9650040	ATCOPIA93(AT5TE20395)	epiRIL_362	Homozygous	ND
Chr4	9650040	ATCOPIA93(AT5TE20395)	epiRIL_172	Homozygous	ND
Chr4	9650040	ATCOPIA93(AT5TE20395)	epiRIL_500	Homozygous	ND
Chr4	9650040	ATCOPIA93(AT5TE20395)	epiRIL_98	Homozygous	ND
Chr4	9650040	ATCOPIA93(AT5TE20395)	epiRIL_438	Homozygous	ND
Chr4	9650040	ATCOPIA93(AT5TE20395)	F16_epiRIL_458	Homozygous	ND
Chr4	9650040	ATCOPIA93(AT5TE20395)	epiRIL_257	Homozygous	ND
Chr4	9650040	ATCOPIA93(AT5TE20395)	epiRIL_93	Homozygous	ND
Chr4	9650040	ATCOPIA93(AT5TE20395)	epiRIL_323	Homozygous	ND
Chr4	9650040	ATCOPIA93(AT5TE20395)	epiRIL_326	Homozygous	ND
Chr4	9650040	ATCOPIA93(AT5TE20395)	epiRIL_394	Homozygous	ND
Chr4	9650040	ATCOPIA93(AT5TE20395)	epiRIL_558	Homozygous	ND
Chr4	9650040	ATCOPIA93(AT5TE20395)	F16_epiRIL_394	Homozygous	ND
Chr4	9650040	ATCOPIA93(AT5TE20395)	epiRIL_55	Homozygous	ND
Chr4	9670335	ATENSPM3(AT2TE20205)	F16_epiRIL_202	Homozygous	ND
Chr4	9760052	ATCOPIA93(AT5TE20395)	epiRIL_122	Homozygous	ND
Chr4	9819039	ATCOPIA93(AT5TE20395)	epiRIL_122	Homozygous	ND
Chr4	10074559	ATCOPIA93(AT5TE20395)	epiRIL_114	Heterozygous	ND
Chr4	10075418	ATCOPIA93(AT5TE20395)	epiRIL_36	Homozygous	ND
Chr4	10090698	ATENSPM3(AT2TE20205)	epiRIL_112	Heterozygous	Del:3794-5312
Chr4	10090799	ATENSPM3(AT2TE20205)	F16_epiRIL_112	Homozygous	Del:3794-5312
Chr4	10107575	ATENSPM3(AT2TE20205)	epiRIL_112	Homozygous	Del:3794-5312
Chr4	10312269	ATENSPM3(AT2TE20205)	epiRIL_122	Heterozygous	ND
Chr4	10343956	ATENSPM3(AT2TE20205)	F16_epiRIL_202	Homozygous	ND
Chr4	10613234	ATCOPIA93(AT5TE20395)	epiRIL_558	Homozygous	ND
Chr4	10650052	ATCOPIA63(AT5TE33540)	epiRIL_208	Heterozygous	ND
Chr4	10656022	ATCOPIA93(AT5TE20395)	epiRIL_323	Homozygous	ND
Chr4	10710321	ATCOPIA93(AT5TE20395)	F16_epiRIL_458	Homozygous	ND
Chr4	10750276	ATENSPM3(AT3TE62120/30)	epiRIL_466	Homozygous	ND
Chr4	10767041	ATENSPM3(AT2TE20205)	epiRIL_137	Homozygous	ND
Chr4	10798271	ATCOPIA93(AT5TE20395)	epiRIL_73	Heterozygous*	ND
Chr4	10801681	ATCOPIA93(AT5TE20395)	epiRIL_356	Heterozygous	SNP_pos:4888
Chr4	10891443	ATCOPIA93(AT5TE20395)	epiRIL_244	Heterozygous	ND
Chr4	10925909	ATCOPIA93(AT5TE20395)	F16_epiRIL_238	Homozygous	ND
Chr4	10925976	ATCOPIA93(AT5TE20395)	epiRIL_238	Homozygous	ND
Chr4	11028487	ATENSPM3(AT2TE20205)	F16_epiRIL_112	Heterozygous	ND
Chr4	11065963	ATCOPIA93(AT5TE20395)	epiRIL_208	Heterozygous	ND
Chr4	11113630	ATCOPIA93(AT5TE20395)	epiRIL_193	Heterozygous	ND
Chr4	11140256	ATENSPM3(AT4TE18505/10)	epiRIL_95	Homozygous	ND
Chr4	11143476	ATENSPM3(AT4TE18505/10)	epiRIL_215	Homozygous	ND
Chr4	11151472	ATCOPIA93(AT5TE20395)	epiRIL_558	Homozygous	ND
Chr4	11302957	VANDAL21(AT2TE42810)	epiRIL_458	Homozygous	ND
Chr4	11323784	ATCOPIA93(AT5TE20395)	epiRIL_356	Heterozygous	ND
Chr4	11348570	ATCOPIA93(AT5TE20395)	epiRIL_362	Heterozygous*	ND
Chr4	11382365	VANDAL21(AT2TE42810)	epiRIL_432	Homozygous	ND
Chr4	11397606	ATCOPIA93(AT5TE20395)	epiRIL_333	Homozygous	ND
Chr4	11412090	ATCOPIA93(AT5TE20395)	epiRIL_73	Heterozygous*	ND
Chr4	11457312	ATCOPIA93(AT5TE20395)	epiRIL_225	Homozygous	ND
Chr4	11478281	VANDAL21(AT2TE42810)	epiRIL_36	Homozygous	ND
Chr4	11480770	ATCOPIA93(AT5TE20395)	epiRIL_232	Homozygous	ND
Chr4	11498914	ATCOPIA93(AT5TE20395)	epiRIL_114	Heterozygous	ND
Chr4	11509807	VANDAL21(AT2TE42810)	epiRIL_371	Homozygous	ND
Chr4	11527815	ATENSPM3(AT2TE20205)	F16_epiRIL_202	Homozygous	ND
Chr4	11644381	ATCOPIA93(AT5TE20395)	F16_epiRIL_394	Homozygous	ND
Chr4	11646828	ATENSPM3(AT2TE20205)	epiRIL_477	Heterozygous*	ND
Chr4	11690296	ATCOPIA93(AT5TE20395)	epiRIL_62	Heterozygous*	ND
Chr4	11750073	ATCOPIA93(AT5TE20395)	F16_epiRIL_458	Homozygous	ND
Chr4	11750148	ATCOPIA93(AT5TE20395)	epiRIL_458	Homozygous	ND
Chr4	11916635	ATCOPIA93(AT5TE20395)	epiRIL_172	Homozygous	ND
Chr4	11952828	ATCOPIA93(AT5TE20395)	epiRIL_572	Heterozygous	ND
Chr4	12027461	ATENSPM3(AT4TE18505/10)	epiRIL_148	Heterozygous*	ND
Chr4	12165088	ATCOPIA93(AT5TE20395)	epiRIL_98	Homozygous	SNP_pos:606
Chr4	12192037	VANDAL21(AT2TE42810)	epiRIL_257	Homozygous	ND
Chr4	12270990	ATENSPM3(AT2TE20205)	epiRIL_466	Homozygous	Del:2926-3750
Chr4	12412357	ATENSPM3(AT4TE18505/10)	epiRIL_55	Heterozygous	ND
Chr4	12487767	ATCOPIA93(AT5TE20395)	epiRIL_73	Heterozygous	ND
Chr4	12528379	ATCOPIA93(AT5TE20395)	epiRIL_225	Heterozygous	ND
Chr4	12631750	ATCOPIA93(AT5TE20395)	F16_epiRIL_238	Homozygous	ND
Chr4	12631902	ATCOPIA93(AT5TE20395)	epiRIL_238	Homozygous	ND
Chr4	12642779	VANDAL21(AT2TE42810)	epiRIL_340	Homozygous	ND
Chr4	12689756	ATCOPIA93(AT5TE20395)	epiRIL_323	Heterozygous	ND
Chr4	12690285	ATCOPIA93(AT5TE20395)	epiRIL_458	Heterozygous	ND
Chr4	12724239	ATENSPM3(AT2TE20205)	epiRIL_95	Homozygous	ND
Chr4	12776545	ATCOPIA93(AT5TE20395)	epiRIL_362	Heterozygous*	SNP_pos:2235
Chr4	12803494	ATCOPIA93(AT5TE20395)	epiRIL_225	Homozygous	ND
Chr4	12856475	ATCOPIA93(AT5TE20395)	epiRIL_362	Heterozygous	ND
Chr4	12909808	ATCOPIA93(AT5TE20395)	epiRIL_92	Heterozygous	ND
Chr4	13037091	ATCOPIA93(AT5TE20395)	epiRIL_70	Heterozygous	SNP_pos:2824
Chr4	13117260	ATENSPM3(AT2TE20205)	epiRIL_531	Heterozygous	ND
Chr4	13134499	ATCOPIA93(AT5TE20395)	epiRIL_172	Homozygous	ND
Chr4	13337464	ATENSPM3(AT2TE20205)	epiRIL_95	Heterozygous	ND
Chr4	13338514	ATENSPM3(AT2TE20205)	epiRIL_112	Heterozygous	ND
Chr4	13339611	ATCOPIA93(AT5TE20395)	epiRIL_297	Homozygous	ND
Chr4	13340915	ATCOPIA93(AT5TE20395)	epiRIL_362	Heterozygous*	ND
Chr4	13377890	ATCOPIA93(AT5TE20395)	F16_epiRIL_238	Homozygous	ND
Chr4	13377984	ATCOPIA93(AT5TE20395)	epiRIL_238	Homozygous	ND
Chr4	13394529	ATENSPM3(AT3TE62120/30)	epiRIL_466	Homozygous	ND
Chr4	13408325	ATCOPIA93(AT5TE20395)	epiRIL_425	Heterozygous	ND
Chr4	13464110	ATCOPIA93(AT5TE20395)	epiRIL_95	Heterozygous	ND
Chr4	13489362	ATCOPIA93(AT5TE20395)	epiRIL_262	Homozygous	ND
Chr4	13577984	VANDAL21(AT2TE42810)	epiRIL_503	Homozygous	ND
Chr4	13668518	ATENSPM3(AT4TE18505/10)	epiRIL_55	Heterozygous	ND
Chr4	13684740	ATENSPM3(AT4TE18505/10)	epiRIL_558	Heterozygous	ND
Chr4	13692113	ATCOPIA93(AT5TE20395)	epiRIL_425	Homozygous	ND
Chr4	13726628	ATENSPM3(AT4TE18505/10)	F16_epiRIL_112	Homozygous	ND
Chr4	13736817	ATCOPIA93(AT5TE20395)	epiRIL_356	Heterozygous	ND
Chr4	13756458	ATCOPIA93(AT5TE20395)	epiRIL_262	Homozygous	ND
Chr4	13780658	ATCOPIA93(AT5TE20395)	epiRIL_438	Heterozygous	ND
Chr4	13871779	ATCOPIA93(AT5TE20395)	epiRIL_262	Homozygous	ND
Chr4	13962572	ATCOPIA93(AT5TE20395)	epiRIL_362	Heterozygous*	ND
Chr4	14025868	ATENSPM3(AT2TE20205)	epiRIL_531	Heterozygous	ND
Chr4	14153823	ATCOPIA93(AT5TE20395)	epiRIL_92	Heterozygous	ND
Chr4	14166485	ATCOPIA93(AT5TE20395)	epiRIL_434	Homozygous	indel_pos:1191
Chr4	14221772	ATCOPIA93(AT5TE20395)	epiRIL_122	Heterozygous*	ND
Chr4	14291058	VANDAL21(AT2TE42810)	epiRIL_477	Homozygous	ND
Chr4	14388760	ATMU5_Comp	epiRIL_36	Heterozygous	ND
Chr4	14400887	ATCOPIA93(AT5TE20395)	epiRIL_73	Homozygous	ND
Chr4	14401864	ATCOPIA93(AT5TE20395)	epiRIL_122	Heterozygous	SNP_pos:1316
Chr4	14482713	ATCOPIA93(AT5TE20395)	epiRIL_73	Heterozygous*	ND
Chr4	14566471	ATCOPIA93(AT5TE20395)	epiRIL_375	Heterozygous	ND
Chr4	14628768	ATCOPIA93(AT5TE20395)	epiRIL_393	Heterozygous	ND
Chr4	14664098	ATCOPIA93(AT5TE20395)	epiRIL_323	Heterozygous	ND
Chr4	14693694	ATENSPM3(AT2TE20205)	epiRIL_95	Heterozygous	ND
Chr4	14738643	ATCOPIA93(AT5TE20395)	epiRIL_193	Homozygous	ND
Chr4	14797293	ATCOPIA93(AT5TE20395)	epiRIL_497	Heterozygous*	ND
Chr4	14806335	ATCOPIA93(AT5TE20395)	epiRIL_503	Heterozygous	ND
Chr4	14909638	ATCOPIA93(AT5TE20395)	epiRIL_114	Heterozygous*	ND
Chr4	15125338	ATCOPIA93(AT5TE20395)	epiRIL_297	Homozygous	ND
Chr4	15139544	ATCOPIA93(AT5TE20395)	epiRIL_437	Heterozygous	ND
Chr4	15227908	ATENSPM3(AT4TE18505/10)	epiRIL_148	Heterozygous	ND
Chr4	15341999	ATCOPIA93(AT5TE20395)	epiRIL_362	Heterozygous	ND
Chr4	15525201	ATCOPIA93(AT5TE20395)	F16_epiRIL_439	Homozygous	SNP_pos:3499
Chr4	15633350	ATCOPIA93(AT5TE20395)	epiRIL_425	Heterozygous	ND
Chr4	15666212	ATCOPIA93(AT5TE20395)	epiRIL_232	Homozygous	ND
Chr4	15760159	ATCOPIA93(AT5TE20395)	epiRIL_356	Heterozygous	ND
Chr4	15867783	ATCOPIA93(AT5TE20395)	epiRIL_572	Heterozygous	ND
Chr4	15972663	ATMU5_Comp	epiRIL_558	Homozygous	ND
Chr4	15985567	ATCOPIA93(AT5TE20395)	epiRIL_362	Heterozygous*	ND
Chr4	16027664	ATCOPIA93(AT5TE20395)	epiRIL_366	Heterozygous	ND
Chr4	16130394	VANDAL21(AT2TE42810)	epiRIL_275	Homozygous	ND
Chr4	16138265	VANDAL21(AT2TE42810)	epiRIL_54	Heterozygous	ND
Chr4	16144166	ATENSPM3(AT2TE20205)	F16_epiRIL_112	Homozygous	Del:3794-5312
Chr4	16144715	ATCOPIA93(AT5TE20395)	epiRIL_363	Homozygous	ND
Chr4	16228955	ATCOPIA93(AT5TE20395)	epiRIL_297	Homozygous	ND
Chr4	16336495	VANDAL21(AT2TE42810)	epiRIL_71	Heterozygous	ND
Chr4	16364647	ATENSPM3(AT4TE18505/10)	epiRIL_570	Homozygous	ND
Chr4	16368400	ATCOPIA93(AT5TE20395)	F16_epiRIL_394	Homozygous	ND
Chr4	16368477	ATCOPIA93(AT5TE20395)	epiRIL_394	Heterozygous	ND
Chr4	16396823	ATCOPIA93(AT5TE20395)	epiRIL_95	Heterozygous	ND
Chr4	16482537	ATENSPM3(AT2TE20205)	epiRIL_98	Homozygous	Del:1622-4160
Chr4	16482537	ATENSPM3(AT2TE20205)	epiRIL_147	Homozygous	ND
Chr4	16482537	ATENSPM3(AT2TE20205)	epiRIL_172	Homozygous	ND
Chr4	16482537	ATENSPM3(AT2TE20205)	epiRIL_73	Homozygous	ND
Chr4	16482537	ATENSPM3(AT2TE20205)	epiRIL_394	Homozygous	ND
Chr4	16482537	ATENSPM3(AT2TE20205)	F16_epiRIL_394	Homozygous	ND
Chr4	16482537	ATENSPM3(AT2TE20205)	epiRIL_52	Homozygous	ND
Chr4	16482537	ATENSPM3(AT2TE20205)	epiRIL_425	Homozygous	ND
Chr4	16528437	ATCOPIA93(AT5TE20395)	epiRIL_362	Homozygous	ND
Chr4	16530417	ATENSPM3(AT3TE62120/30)	epiRIL_52	Homozygous	ND
Chr4	16623263	ATCOPIA93(AT5TE20395)	F16_epiRIL_439	Heterozygous	ND
Chr4	16682442	ATCOPIA93(AT5TE20395)	epiRIL_454	Heterozygous	ND
Chr4	16820263	ATCOPIA93(AT5TE20395)	epiRIL_558	Homozygous	ND
Chr4	16891682	ATCOPIA93(AT5TE20395)	epiRIL_362	Heterozygous*	ND
Chr4	16916983	ATCOPIA93(AT5TE20395)	epiRIL_558	Homozygous	ND
Chr4	16945099	ATCOPIA93(AT5TE20395)	epiRIL_356	Heterozygous	ND
Chr4	16961052	ATCOPIA93(AT5TE20395)	epiRIL_438	Heterozygous	ND
Chr4	17055015	ATCOPIA21(AT5TE65370)	epiRIL_229	Heterozygous	ND
Chr4	17084183	ATENSPM3(AT4TE18505/10)	epiRIL_148	Heterozygous	ND
Chr4	17085203	ATCOPIA93(AT5TE20395)	epiRIL_172	Heterozygous	ND
Chr4	17090319	ATCOPIA93(AT5TE20395)	epiRIL_438	Heterozygous	ND
Chr4	17091979	ATCOPIA93(AT5TE20395)	epiRIL_297	Homozygous	ND
Chr4	17145767	ATCOPIA93(AT5TE20395)	epiRIL_362	Heterozygous*	ND
Chr4	17188381	ATENSPM3(AT2TE20205)	epiRIL_503	Heterozygous	ND
Chr4	17188662	ATENSPM3(AT4TE18505/10)	epiRIL_95	Heterozygous	ND
Chr4	17200847	ATENSPM3(AT2TE20205)	epiRIL_54	Homozygous	ND
Chr4	17266360	ATENSPM3(AT2TE20205)	epiRIL_122	Heterozygous	ND
Chr4	17359219	ATCOPIA93(AT5TE20395)	epiRIL_54	Homozygous	ND
Chr4	17453850	ATCOPIA93(AT5TE20395)	epiRIL_333	Heterozygous*	ND
Chr4	17512208	VANDAL21(AT2TE42810)	epiRIL_55	Homozygous	ND
Chr4	17563004	ATENSPM3(AT2TE20205)	epiRIL_73	Homozygous	ND
Chr4	17578207	ATENSPM3(AT2TE20205)	epiRIL_112	Heterozygous	ND
Chr4	17783744	ATENSPM3(AT4TE18505/10)	F16_epiRIL_112	Homozygous	Del:3794-5312
Chr4	17807608	ATENSPM3(AT2TE20205)	epiRIL_400	Homozygous	ND
Chr4	17822318	ATCOPIA93(AT5TE20395)	epiRIL_147	Heterozygous*	ND
Chr4	17840795	ATCOPIA93(AT5TE20395)	F16_epiRIL_439	Homozygous	ND
Chr4	18098968	ATENSPM3(AT2TE20205)	epiRIL_493	Heterozygous	ND
Chr4	18126729	ATCOPIA93(AT5TE20395)	F16_epiRIL_394	Homozygous	ND
Chr4	18126812	ATCOPIA93(AT5TE20395)	epiRIL_394	Heterozygous	ND
Chr4	18386014	ATCOPIA93(AT5TE20395)	epiRIL_114	Heterozygous	ND
Chr4	18519889	ATCOPIA93(AT5TE20395)	epiRIL_425	Heterozygous	ND
Chr5	17694	ATCOPIA93(AT5TE20395)	epiRIL_362	Heterozygous*	ND
Chr5	114681	ATCOPIA93(AT5TE20395)	epiRIL_523	Heterozygous	ND
Chr5	152775	ATCOPIA93(AT5TE20395)	epiRIL_193	Homozygous	ND
Chr5	259659	ATCOPIA93(AT5TE20395)	F16_epiRIL_394	Homozygous	ND
Chr5	259751	ATCOPIA93(AT5TE20395)	epiRIL_394	Homozygous	ND
Chr5	393027	ATCOPIA93(AT5TE20395)	epiRIL_114	Heterozygous	ND
Chr5	406623	ATCOPIA93(AT5TE20395)	epiRIL_262	Heterozygous	ND
Chr5	410199	ATCOPIA93(AT5TE20395)	epiRIL_114	Heterozygous	ND
Chr5	439355	ATCOPIA93(AT5TE20395)	epiRIL_323	Homozygous	ND
Chr5	443390	ATCOPIA93(AT5TE20395)	epiRIL_122	Heterozygous	ND
Chr5	447757	ATCOPIA93(AT5TE20395)	epiRIL_362	Heterozygous*	ND
Chr5	514854	ATCOPIA93(AT5TE20395)	epiRIL_114	Heterozygous	ND
Chr5	529757	ATCOPIA93(AT5TE20395)	epiRIL_362	Heterozygous*	ND
Chr5	550604	ATCOPIA93(AT5TE20395)	epiRIL_297	Homozygous	ND
Chr5	619577	VANDAL21(AT2TE42810)	epiRIL_71	Heterozygous	ND
Chr5	672805	ATCOPIA93(AT5TE20395)	epiRIL_257	Heterozygous	ND
Chr5	729588	ATCOPIA93(AT5TE20395)	epiRIL_454	Heterozygous	ND
Chr5	769840	ATCOPIA93(AT5TE20395)	epiRIL_262	Homozygous	ND
Chr5	829523	ATCOPIA93(AT5TE20395)	epiRIL_572	Heterozygous	ND
Chr5	875037	ATCOPIA93(AT5TE20395)	epiRIL_425	Heterozygous	ND
Chr5	914283	ATENSPM3(AT2TE20205)	epiRIL_55	Homozygous	ND
Chr5	914401	ATCOPIA93(AT5TE20395)	epiRIL_500	Heterozygous	ND
Chr5	916356	ATCOPIA93(AT5TE20395)	epiRIL_18	Homozygous	ND
Chr5	928608	ATCOPIA93(AT5TE20395)	epiRIL_147	Heterozygous*	ND
Chr5	969696	ATENSPM3(AT4TE18505/10)	epiRIL_439	Heterozygous	ND
Chr5	970692	ATENSPM3(AT4TE18505/10)	F16_epiRIL_439	Homozygous	ND
Chr5	1069014	ATCOPIA93(AT5TE20395)	epiRIL_54	Heterozygous	ND
Chr5	1161991	ATCOPIA93(AT5TE20395)	epiRIL_159	Homozygous	ND
Chr5	1405132	VANDAL21(AT2TE42810)	epiRIL_260	Homozygous	ND
Chr5	1470290	ATCOPIA93(AT5TE20395)	epiRIL_362	Heterozygous*	ND
Chr5	1599041	ATCOPIA93(AT5TE20395)	epiRIL_54	Homozygous	ND
Chr5	1629434	ATCOPIA93(AT5TE20395)	epiRIL_333	Homozygous	ND
Chr5	1729858	ATCOPIA93(AT5TE20395)	epiRIL_147	Heterozygous*	ND
Chr5	1759658	ATCOPIA93(AT5TE20395)	epiRIL_356	Heterozygous	SNP_pos:526
Chr5	1764625	VANDAL21(AT2TE42810)	epiRIL_54	Heterozygous	ND
Chr5	1789418	ATCOPIA93(AT5TE20395)	epiRIL_393	Heterozygous	ND
Chr5	1809883	ATCOPIA93(AT5TE20395)	epiRIL_362	Heterozygous*	ND
Chr5	1833545	ATCOPIA93(AT5TE20395)	epiRIL_73	Homozygous	ND
Chr5	2060919	ATCOPIA93(AT5TE20395)	F16_epiRIL_238	Homozygous	ND
Chr5	2061010	ATCOPIA93(AT5TE20395)	epiRIL_238	Homozygous	ND
Chr5	2167844	ATCOPIA93(AT5TE20395)	epiRIL_122	Heterozygous	ND
Chr5	2173158	ATENSPM3(AT2TE20205)	epiRIL_122	Homozygous	ND
Chr5	2266960	ATCOPIA93(AT5TE20395)	F16_epiRIL_458	Homozygous	ND
Chr5	2384104	ATCOPIA93(AT5TE20395)	epiRIL_73	Homozygous	ND
Chr5	2404554	ATCOPIA93(AT5TE20395)	epiRIL_558	Homozygous	ND
Chr5	2404921	ATCOPIA93(AT5TE20395)	epiRIL_523	Homozygous	ND
Chr5	2418338	ATENSPM3(AT4TE18505/10)	epiRIL_112	Heterozygous*	ND
Chr5	2421241	ATCOPIA93(AT5TE20395)	epiRIL_54	Homozygous	ND
Chr5	2436423	ATENSPM3(AT4TE18505/10)	epiRIL_215	Homozygous	ND
Chr5	2610008	ATENSPM3(AT4TE18505/10)	epiRIL_55	Homozygous	ND
Chr5	2698680	ATCOPIA93(AT5TE20395)	epiRIL_366	Heterozygous	ND
Chr5	3172039	ATCOPIA93(AT5TE20395)	epiRIL_500	Heterozygous	ND
Chr5	3172165	ATCOPIA93(AT5TE20395)	F16_epiRIL_238	Homozygous	ND
Chr5	3172247	ATCOPIA93(AT5TE20395)	epiRIL_238	Homozygous	ND
Chr5	3321377	ATCOPIA93(AT5TE20395)	epiRIL_95	Homozygous	ND
Chr5	3562520	ATENSPM3(AT2TE20205)	epiRIL_54	Homozygous	ND
Chr5	3689605	ATCOPIA93(AT5TE20395)	epiRIL_362	Heterozygous*	ND
Chr5	3714056	VANDAL21(AT2TE42810)	epiRIL_94	Homozygous	ND
Chr5	3749710	ATENSPM3(AT4TE18505/10)	epiRIL_148	Heterozygous	ND
Chr5	4140054	ATENSPM3(AT2TE20205)	epiRIL_148	Heterozygous	ND
Chr5	4239400	ATCOPIA93(AT5TE20395)	F16_epiRIL_238	Homozygous	ND
Chr5	4239477	ATCOPIA93(AT5TE20395)	epiRIL_238	Homozygous	ND
Chr5	4284953	ATCOPIA93(AT5TE20395)	epiRIL_323	Homozygous	ND
Chr5	4540888	ATENSPM3(AT2TE20205)	epiRIL_531	Heterozygous	ND
Chr5	4597295	VANDAL21(AT2TE42810)	epiRIL_170	Heterozygous	ND
Chr5	4629023	VANDAL21(AT2TE42810)	epiRIL_275	Homozygous	ND
Chr5	4641154	ATENSPM3(AT4TE18505/10)	epiRIL_148	Heterozygous*	ND
Chr5	4765346	ATCOPIA93(AT5TE20395)	epiRIL_225	Homozygous	ND
Chr5	4765646	ATENSPM3(AT2TE20205)	epiRIL_148	Heterozygous	ND
Chr5	4778606	ATCOPIA93(AT5TE20395)	epiRIL_159	Heterozygous	SNP_pos:2117
Chr5	4784879	ATCOPIA93(AT5TE20395)	F16_epiRIL_454	Homozygous	ND
Chr5	4830588	ATCOPIA93(AT5TE20395)	epiRIL_362	Heterozygous*	ND
Chr5	4935593	ATENSPM3(AT4TE18505/10)	epiRIL_95	Homozygous	ND
Chr5	5127485	ATCOPIA93(AT5TE20395)	epiRIL_114	Heterozygous*	ND
Chr5	5224511	ATCOPIA93(AT5TE20395)	epiRIL_323	Homozygous	ND
Chr5	5232804	ATENSPM3(AT2TE20205)	epiRIL_148	Heterozygous	ND
Chr5	5259972	ATCOPIA93(AT5TE20395)	epiRIL_54	Heterozygous	ND
Chr5	5303357	ATCOPIA93(AT5TE20395)	F16_epiRIL_439	Homozygous	ND
Chr5	5546908	ATCOPIA93(AT5TE20395)	F16_epiRIL_238	Homozygous	ND
Chr5	5547003	ATCOPIA93(AT5TE20395)	epiRIL_238	Homozygous	ND
Chr5	5548906	VANDAL21(AT2TE42810)	epiRIL_98	Homozygous	ND
Chr5	5666181	ATCOPIA93(AT5TE20395)	epiRIL_98	Heterozygous	SNP_pos:606
Chr5	5753065	ATENSPM3(AT4TE18505/10)	epiRIL_148	Heterozygous	ND
Chr5	5804433	ATCOPIA93(AT5TE20395)	epiRIL_438	Heterozygous	ND
Chr5	5836786	ATCOPIA93(AT5TE20395)	epiRIL_438	Heterozygous	ND
Chr5	5890364	ATCOPIA93(AT5TE20395)	epiRIL_326	Heterozygous	ND
Chr5	5891422	ATCOPIA93(AT5TE20395)	epiRIL_362	Heterozygous*	ND
Chr5	5898517	ATCOPIA93(AT5TE20395)	epiRIL_172	Homozygous	ND
Chr5	5936962	ATGP2N(AT2TE00045)	epiRIL_260	Heterozygous	ND
Chr5	5966492	ATENSPM3(AT2TE20205)	epiRIL_148	Heterozygous	Del:246-6367
Chr5	5980263	ATENSPM3(AT4TE18505/10)	epiRIL_55	Homozygous	ND
Chr5	5997158	ATCOPIA93(AT5TE20395)	epiRIL_262	Heterozygous	ND
Chr5	6077324	ATCOPIA93(AT5TE20395)	epiRIL_262	Heterozygous	ND
Chr5	6086800	ATCOPIA93(AT5TE20395)	epiRIL_122	Heterozygous	ND
Chr5	6122631	ATCOPIA93(AT5TE20395)	epiRIL_36	Homozygous	ND
Chr5	6298429	ATCOPIA93(AT5TE20395)	epiRIL_323	Homozygous	ND
Chr5	6300225	ATCOPIA93(AT5TE20395)	epiRIL_73	Homozygous	ND
Chr5	6334163	ATCOPIA93(AT5TE20395)	epiRIL_114	Heterozygous	ND
Chr5	6411966	ATCOPIA93(AT5TE20395)	epiRIL_362	Heterozygous*	ND
Chr5	6480658	ATCOPIA93(AT5TE20395)	epiRIL_500	Heterozygous	ND
Chr5	6545646	ATENSPM3(AT2TE20205)	epiRIL_531	Homozygous	ND
Chr5	6591851	ATCOPIA93(AT5TE20395)	F16_epiRIL_439	Homozygous	ND
Chr5	6591948	ATCOPIA93(AT5TE20395)	epiRIL_439	Heterozygous	ND
Chr5	6592724	ATENSPM3(AT2TE20205)	epiRIL_195	Homozygous	ND
Chr5	6613928	ATCOPIA93(AT5TE20395)	epiRIL_147	Heterozygous	ND
Chr5	6694561	ATENSPM3(AT4TE18505/10)	epiRIL_215	Homozygous	ND
Chr5	6848708	ATCOPIA93(AT5TE20395)	F16_epiRIL_394	Homozygous	ND
Chr5	6848793	ATCOPIA93(AT5TE20395)	epiRIL_394	Homozygous	ND
Chr5	6914073	ATCOPIA93(AT5TE20395)	epiRIL_262	Homozygous	ND
Chr5	6962725	VANDAL21(AT2TE42810)	epiRIL_147	Heterozygous*	ND
Chr5	6996529	ATENSPM3(AT2TE20205)	epiRIL_122	Heterozygous	ND
Chr5	7003712	ATCOPIA93(AT5TE20395)	epiRIL_95	Heterozygous	ND
Chr5	7234400	ATCOPIA93(AT5TE20395)	F16_epiRIL_238	Homozygous	ND
Chr5	7234484	ATCOPIA93(AT5TE20395)	epiRIL_238	Homozygous	ND
Chr5	7255347	ATCOPIA93(AT5TE20395)	F16_epiRIL_439	Homozygous	ND
Chr5	7457075	ATENSPM3(AT2TE20205)	epiRIL_148	Heterozygous	ND
Chr5	7492450	ATCOPIA93(AT5TE20395)	epiRIL_73	Heterozygous*	ND
Chr5	7599110	ATCOPIA93(AT5TE20395)	epiRIL_362	Heterozygous*	ND
Chr5	7799183	ATCOPIA93(AT5TE20395)	epiRIL_8	Heterozygous	ND
Chr5	7815404	ATENSPM3(AT2TE20205)	epiRIL_439	Homozygous	ND
Chr5	7815408	ATENSPM3(AT2TE20205)	F16_epiRIL_439	Homozygous	ND
Chr5	7828031	ATCOPIA93(AT5TE20395)	epiRIL_437	Homozygous	ND
Chr5	8062273	ATCOPIA93(AT5TE20395)	epiRIL_122	Heterozygous	ND
Chr5	8153681	ATCOPIA93(AT5TE20395)	epiRIL_425	Homozygous	ND
Chr5	8173758	ATCOPIA93(AT5TE20395)	epiRIL_95	Heterozygous	ND
Chr5	8174300	ATCOPIA93(AT5TE20395)	epiRIL_244	Heterozygous	ND
Chr5	8196563	ATCOPIA93(AT5TE20395)	F16_epiRIL_458	Homozygous	SNP_pos:4243
Chr5	8232089	ATCOPIA93(AT5TE20395)	epiRIL_362	Heterozygous	ND
Chr5	8239360	ATCOPIA93(AT5TE20395)	epiRIL_425	Heterozygous	ND
Chr5	8316788	ATCOPIA13(AT2TE23855)	epiRIL_92	Homozygous	ND
Chr5	8327540	ATCOPIA93(AT5TE20395)	epiRIL_208	Homozygous	ND
Chr5	8789467	ATENSPM3(AT2TE20205)	F16_epiRIL_112	Homozygous	ND
Chr5	8813130	ATCOPIA93(AT5TE20395)	epiRIL_257	Heterozygous*	ND
Chr5	8857633	ATCOPIA93(AT5TE20395)	epiRIL_572	Heterozygous	ND
Chr5	8862121	ATCOPIA93(AT5TE20395)	epiRIL_73	Heterozygous	ND
Chr5	8895689	ATCOPIA93(AT5TE20395)	F16_epiRIL_454	Homozygous	ND
Chr5	8895765	ATCOPIA93(AT5TE20395)	epiRIL_454	Homozygous	ND
Chr5	9025343	ATCOPIA93(AT5TE20395)	epiRIL_362	Heterozygous	ND
Chr5	9086768	ATCOPIA93(AT5TE20395)	epiRIL_172	Homozygous	ND
Chr5	9309432	ATCOPIA93(AT5TE20395)	epiRIL_572	Heterozygous	ND
Chr5	9413646	ATCOPIA93(AT5TE20395)	epiRIL_114	Heterozygous*	ND
Chr5	9415626	ATCOPIA93(AT5TE20395)	epiRIL_366	Heterozygous	SNP_pos:478
Chr5	9547069	ATCOPIA93(AT5TE20395)	epiRIL_73	Heterozygous*	ND
Chr5	9614388	ATCOPIA93(AT5TE20395)	F16_epiRIL_458	Homozygous	ND
Chr5	9624750	ATENSPM3(AT2TE20205)	epiRIL_55	Heterozygous	ND
Chr5	9913859	ATENSPM3(AT4TE18505/10)	epiRIL_148	Heterozygous*	ND
Chr5	9917635	ATENSPM3(AT4TE18505/10)	epiRIL_148	Heterozygous*	ND
Chr5	9970700	ATENSPM3(AT2TE20205)	epiRIL_122	Heterozygous	ND
Chr5	9985566	ATCOPIA93(AT5TE20395)	epiRIL_297	Homozygous	ND
Chr5	10192636	VANDAL21(AT2TE42810)	epiRIL_458	Homozygous	ND
Chr5	10304024	ATCOPIA93(AT5TE20395)	epiRIL_297	Homozygous	ND
Chr5	10346149	ATCOPIA93(AT5TE20395)	epiRIL_297	Heterozygous	ND
Chr5	10478097	ATCOPIA93(AT5TE20395)	epiRIL_425	Heterozygous	ND
Chr5	10484729	ATCOPIA93(AT5TE20395)	epiRIL_333	Homozygous	ND
Chr5	10512434	ATCOPIA93(AT5TE20395)	epiRIL_362	Heterozygous*	ND
Chr5	10640096	ATCOPIA93(AT5TE20395)	epiRIL_425	Heterozygous	ND
Chr5	10723584	ATCOPIA93(AT5TE20395)	epiRIL_114	Heterozygous	ND
Chr5	10934625	VANDAL21(AT2TE42810)	epiRIL_425	Homozygous	ND
Chr5	10991586	ATENSPM3(AT2TE20205)	epiRIL_122	Heterozygous	ND
Chr5	11048398	ATCOPIA93(AT5TE20395)	epiRIL_297	Homozygous	ND
Chr5	11090054	ATCOPIA93(AT5TE20395)	epiRIL_425	Heterozygous	ND
Chr5	11113701	ATCOPIA93(AT5TE20395)	epiRIL_297	Homozygous	ND
Chr5	11114646	ATCOPIA93(AT5TE20395)	epiRIL_356	Heterozygous	ND
Chr5	11115536	ATCOPIA93(AT5TE20395)	epiRIL_362	Heterozygous*	ND
Chr5	11145404	ATCOPIA93(AT5TE20395)	epiRIL_425	Heterozygous	ND
Chr5	11340410	ATCOPIA93(AT5TE20395)	epiRIL_362	Heterozygous*	ND
Chr5	11346508	ATCOPIA93(AT5TE20395)	epiRIL_122	Homozygous	ND
Chr5	11372434	ATCOPIA93(AT5TE20395)	epiRIL_362	Heterozygous*	ND
Chr5	11374666	ATCOPIA93(AT5TE20395)	epiRIL_208	Heterozygous	ND
Chr5	11400116	ATCOPIA21(AT5TE65370)	epiRIL_232	Heterozygous	ND
Chr5	11411113	ATCOPIA93(AT5TE20395)	epiRIL_523	Heterozygous	ND
Chr5	11425853	ATCOPIA93(AT1TE41580)	epiRIL_438	Heterozygous*	ND
Chr5	11468853	ATCOPIA93(AT5TE20395)	epiRIL_362	Homozygous	ND
Chr5	11545238	ATENSPM3(AT2TE20205)	epiRIL_366	Homozygous	ND
Chr5	11631606	ATENSPM3(AT2TE20205)	epiRIL_122	Homozygous	ND
Chr5	11665650	ATCOPIA93(AT5TE20395)	epiRIL_333	Heterozygous	ND
Chr5	11798011	ATCOPIA93(AT5TE20395)	epiRIL_114	Heterozygous	ND
Chr5	11835854	VANDAL21(AT2TE42810)	epiRIL_101	Heterozygous	ND
Chr5	11835923	VANDAL21(AT2TE42810)	epiRIL_70	Heterozygous	ND
Chr5	12099471	ATCOPIA93(AT5TE20395)	F16_epiRIL_458	Homozygous	ND
Chr5	12179041	ATCOPIA93(AT5TE20395)	epiRIL_323	Homozygous	ND
Chr5	12198227	ATCOPIA93(AT5TE20395)	epiRIL_362	Heterozygous*	ND
Chr5	12218418	ATCOPIA93(AT5TE20395)	epiRIL_362	Heterozygous*	ND
Chr5	12271411	ATENSPM3(AT2TE20205)	epiRIL_558	Heterozygous*	ND
Chr5	12401570	ATCOPIA93(AT5TE20395)	epiRIL_172	Homozygous	ND
Chr5	12517384	ATCOPIA93(AT5TE20395)	epiRIL_172	Homozygous	ND
Chr5	12604155	ATCOPIA93(AT5TE20395)	epiRIL_55	Heterozygous	ND
Chr5	12757154	ATCOPIA93(AT5TE20395)	epiRIL_122	Homozygous	ND
Chr5	12765584	ATENSPM3(AT2TE20205)	epiRIL_531	Heterozygous	ND
Chr5	12795987	VANDAL21(AT2TE42810)	epiRIL_147	Heterozygous*	ND
Chr5	12917828	ATCOPIA93(AT5TE20395)	epiRIL_114	Heterozygous	ND
Chr5	12931025	ATCOPIA93(AT5TE20395)	epiRIL_362	Heterozygous*	ND
Chr5	12962193	ATCOPIA93(AT5TE20395)	epiRIL_362	Heterozygous*	ND
Chr5	13111376	VANDAL21(AT2TE42810)	epiRIL_208	Heterozygous	ND
Chr5	13297393	ATCOPIA93(AT5TE20395)	epiRIL_232	Heterozygous	ND
Chr5	13321620	ATCOPIA93(AT5TE20395)	epiRIL_114	Heterozygous	ND
Chr5	13333017	ATCOPIA93(AT5TE20395)	epiRIL_454	Heterozygous	SNP_pos:4494
Chr5	13333944	ATCOPIA93(AT5TE20395)	epiRIL_257	Heterozygous	ND
Chr5	13380733	ATCOPIA93(AT5TE20395)	F16_epiRIL_454	Homozygous	ND
Chr5	13539276	ATCOPIA93(AT5TE20395)	epiRIL_122	Homozygous	ND
Chr5	13596175	ATCOPIA93(AT1TE41580)	epiRIL_159	Heterozygous	ND
Chr5	13604563	ATCOPIA93(AT5TE20395)	epiRIL_114	Heterozygous*	ND
Chr5	13780872	ATCOPIA21(AT5TE65370)	epiRIL_208	Heterozygous*	ND
Chr5	13833632	ATCOPIA93(AT5TE20395)	epiRIL_73	Heterozygous	ND
Chr5	13858573	ATCOPIA93(AT5TE20395)	epiRIL_393	Heterozygous	ND
Chr5	13889428	ATCOPIA93(AT5TE20395)	F16_epiRIL_439	Heterozygous	SNP_pos:3499
Chr5	14091841	ATCOPIA93(AT5TE20395)	epiRIL_523	Heterozygous	ND
Chr5	14207653	ATCOPIA93(AT5TE20395)	epiRIL_366	Heterozygous	SNP_pos:478
Chr5	14253108	VANDAL21(AT2TE42810)	epiRIL_98	Homozygous	ND
Chr5	14475630	ATCOPIA93(AT5TE20395)	epiRIL_193	Heterozygous	ND
Chr5	14521064	ATCOPIA93(AT5TE20395)	F16_epiRIL_454	Homozygous	ND
Chr5	14526185	VANDAL21(AT2TE42810)	epiRIL_362	Heterozygous*	ND
Chr5	14550573	ATCOPIA93(AT5TE20395)	epiRIL_55	Heterozygous	ND
Chr5	14614947	ATCOPIA93(AT5TE20395)	epiRIL_362	Heterozygous*	ND
Chr5	14701593	ATCOPIA93(AT5TE20395)	epiRIL_122	Homozygous	ND
Chr5	14727118	ATCOPIA93(AT5TE20395)	epiRIL_434	Heterozygous	ND
Chr5	14751619	ATCOPIA93(AT5TE20395)	epiRIL_408	Heterozygous	ND
Chr5	14778863	ATENSPM3(AT4TE18505/10)	epiRIL_148	Heterozygous	ND
Chr5	14908575	ATCOPIA93(AT5TE20395)	epiRIL_172	Heterozygous	ND
Chr5	14928228	ATCOPIA93(AT5TE20395)	epiRIL_297	Homozygous	ND
Chr5	14943087	ATCOPIA93(AT5TE20395)	epiRIL_122	Heterozygous	ND
Chr5	15039695	ATENSPM3(AT2TE20205)	epiRIL_54	Heterozygous	ND
Chr5	15116737	ATENSPM3(AT4TE18505/10)	epiRIL_112	Heterozygous*	ND
Chr5	15279591	ATCOPIA93(AT5TE20395)	epiRIL_73	Heterozygous*	ND
Chr5	15285443	ATCOPIA93(AT5TE20395)	epiRIL_362	Heterozygous*	ND
Chr5	15343808	ATENSPM3(AT2TE20205)	epiRIL_112	Heterozygous	ND
Chr5	15446312	VANDAL21(AT2TE42810)	epiRIL_144	Homozygous	ND
Chr5	15490306	ATCOPIA93(AT5TE20395)	epiRIL_408	Heterozygous	ND
Chr5	15589224	ATCOPIA93(AT5TE20395)	F16_epiRIL_394	Homozygous	ND
Chr5	15589312	ATCOPIA93(AT5TE20395)	epiRIL_394	Homozygous	ND
Chr5	15711920	ATCOPIA93(AT5TE20395)	epiRIL_333	Heterozygous	ND
Chr5	15724475	ATCOPIA93(AT5TE20395)	epiRIL_73	Heterozygous*	ND
Chr5	15850379	ATCOPIA93(AT5TE20395)	epiRIL_276	Heterozygous	ND
Chr5	15859892	ATENSPM3(AT4TE18505/10)	F16_epiRIL_112	Heterozygous	Del:3794-5312
Chr5	15901533	VANDAL21(AT2TE42810)	epiRIL_362	Heterozygous	ND
Chr5	16010591	ATCOPIA93(AT5TE20395)	epiRIL_73	Heterozygous*	ND
Chr5	16011085	ATENSPM3(AT2TE20205)	epiRIL_122	Heterozygous	ND
Chr5	16033505	ATENSPM3(AT2TE20205)	F16_epiRIL_112	Homozygous	ND
Chr5	16076731	ATCOPIA93(AT5TE20395)	epiRIL_114	Heterozygous*	ND
Chr5	16090761	ATCOPIA93(AT5TE20395)	epiRIL_323	Heterozygous	ND
Chr5	16129253	ATCOPIA93(AT5TE20395)	epiRIL_73	Heterozygous*	ND
Chr5	16185670	ATCOPIA93(AT5TE20395)	epiRIL_362	Heterozygous*	ND
Chr5	16269221	ATENSPM3(AT2TE20205)	epiRIL_122	Homozygous	ND
Chr5	16585246	ATCOPIA93(AT5TE20395)	epiRIL_238	Heterozygous	ND
Chr5	16585289	ATCOPIA93(AT5TE20395)	F16_epiRIL_238	Homozygous	ND
Chr5	16611905	ATCOPIA93(AT5TE20395)	epiRIL_434	Heterozygous	ND
Chr5	16615857	ATCOPIA93(AT5TE20395)	epiRIL_114	Heterozygous*	ND
Chr5	16688332	ATCOPIA93(AT5TE20395)	epiRIL_362	Heterozygous*	ND
Chr5	16689907	ATCOPIA93(AT5TE20395)	epiRIL_262	Homozygous	ND
Chr5	16694908	ATCOPIA93(AT5TE20395)	epiRIL_408	Homozygous	ND
Chr5	16740222	ATENSPM3(AT4TE18505/10)	epiRIL_60	Heterozygous	ND
Chr5	17050129	ATENSPM3(AT4TE18505/10)	epiRIL_60	Heterozygous	ND
Chr5	17101110	ATENSPM3(AT4TE18505/10)	epiRIL_215	Heterozygous	ND
Chr5	17110416	ATENSPM3(AT4TE18505/10)	epiRIL_112	Heterozygous*	ND
Chr5	17117675	ATCOPIA93(AT5TE20395)	epiRIL_323	Homozygous	ND
Chr5	17143986	ATENSPM3(AT2TE20205)	epiRIL_122	Heterozygous	ND
Chr5	17223408	VANDAL21(AT2TE42810)	epiRIL_93	Homozygous	ND
Chr5	17278467	ATCOPIA93(AT5TE20395)	epiRIL_114	Heterozygous*	ND
Chr5	17375904	ATCOPIA93(AT5TE20395)	epiRIL_159	Heterozygous	ND
Chr5	17425341	ATENSPM3(AT2TE20205)	epiRIL_112	Heterozygous	ND
Chr5	17434919	ATCOPIA93(AT5TE20395)	epiRIL_438	Heterozygous*	ND
Chr5	17509125	ATCOPIA93(AT5TE20395)	epiRIL_394	Homozygous	ND
Chr5	17517238	ATENSPM3(AT2TE20205)	epiRIL_122	Heterozygous	ND
Chr5	17529293	ATCOPIA93(AT5TE20395)	epiRIL_147	Heterozygous	ND
Chr5	17553134	ATCOPIA93(AT5TE20395)	epiRIL_114	Homozygous	ND
Chr5	17587760	ATCOPIA93(AT5TE20395)	epiRIL_159	Homozygous	ND
Chr5	17765537	ATENSPM3(AT4TE18505/10)	epiRIL_112	Heterozygous	ND
Chr5	17847514	ATENSPM3(AT2TE20205)	epiRIL_531	Heterozygous	ND
Chr5	17917313	ATCOPIA93(AT5TE20395)	epiRIL_18	Heterozygous*	ND
Chr5	17950860	ATENSPM3(AT4TE18505/10)	epiRIL_477	Heterozygous	ND
Chr5	17966970	ATENSPM3(AT4TE18505/10)	epiRIL_477	Heterozygous	ND
Chr5	18033987	ATCOPIA93(AT5TE20395)	epiRIL_362	Heterozygous	ND
Chr5	18034192	ATCOPIA93(AT5TE20395)	epiRIL_114	Heterozygous*	ND
Chr5	18138366	ATCOPIA93(AT5TE20395)	F16_epiRIL_454	Homozygous	ND
Chr5	18165902	ATCOPIA93(AT5TE20395)	epiRIL_558	Homozygous	SNP_pos:2727
Chr5	18276566	ATCOPIA93(AT5TE20395)	epiRIL_54	Homozygous	ND
Chr5	18286807	ATCOPIA93(AT5TE20395)	F16_epiRIL_458	Homozygous	ND
Chr5	18300719	ATCOPIA93(AT5TE20395)	epiRIL_362	Heterozygous	ND
Chr5	18305483	ATCOPIA93(AT5TE20395)	epiRIL_297	Homozygous	ND
Chr5	18347534	ATENSPM3(AT2TE20205)	F16_epiRIL_112	Heterozygous	ND
Chr5	18390008	ATCOPIA93(AT5TE20395)	epiRIL_244	Heterozygous	ND
Chr5	18440415	ATMU5_Comp	epiRIL_570	Homozygous	ND
Chr5	18451842	ATCOPIA93(AT5TE20395)	epiRIL_297	Homozygous	ND
Chr5	18459316	ATCOPIA93(AT5TE20395)	epiRIL_159	Homozygous	ND
Chr5	18468612	ATCOPIA93(AT5TE20395)	epiRIL_558	Homozygous	ND
Chr5	18510091	ATCOPIA93(AT5TE20395)	epiRIL_323	Heterozygous	ND
Chr5	18596139	ATCOPIA93(AT5TE20395)	epiRIL_122	Homozygous	ND
Chr5	18675632	ATCOPIA93(AT5TE20395)	epiRIL_73	Heterozygous*	ND
Chr5	18706038	ATCOPIA93(AT5TE20395)	epiRIL_356	Heterozygous	ND
Chr5	18791657	ATCOPIA93(AT5TE20395)	F16_epiRIL_454	Homozygous	ND
Chr5	18927239	ATCOPIA93(AT5TE20395)	epiRIL_503	Heterozygous	ND
Chr5	18949531	VANDAL21(AT2TE42810)	epiRIL_8	Homozygous	ND
Chr5	19190257	ATCOPIA93(AT5TE20395)	epiRIL_333	Homozygous	ND
Chr5	19241607	VANDAL21(AT2TE42810)	epiRIL_323	Heterozygous	ND
Chr5	19399213	ATENSPM3(AT4TE18505/10)	F16_epiRIL_112	Heterozygous	ND
Chr5	19502451	ATCOPIA51(AT1TE36035)	epiRIL_55	Heterozygous*	ND
Chr5	19519677	ATCOPIA93(AT5TE20395)	epiRIL_55	Heterozygous	ND
Chr5	19568404	ATCOPIA93(AT5TE20395)	epiRIL_147	Heterozygous*	ND
Chr5	19601212	ATENSPM3(AT2TE20205)	F16_epiRIL_202	Homozygous	ND
Chr5	19602242	ATENSPM3(AT2TE20205)	epiRIL_215	Heterozygous	ND
Chr5	19653026	ATCOPIA93(AT5TE20395)	epiRIL_362	Heterozygous	ND
Chr5	19778217	ATCOPIA93(AT5TE20395)	epiRIL_147	Heterozygous*	ND
Chr5	19843672	ATENSPM3(AT2TE20205)	F16_epiRIL_112	Homozygous	ND
Chr5	19996851	ATENSPM3(AT2TE20205)	epiRIL_400	Heterozygous	ND
Chr5	20047910	VANDAL21(AT2TE42810)	epiRIL_260	Heterozygous	ND
Chr5	20091363	ATENSPM3(AT2TE20205)	epiRIL_95	Heterozygous	ND
Chr5	20157125	ATENSPM3(AT2TE20205)	epiRIL_503	Homozygous	ND
Chr5	20210816	ATENSPM3(AT4TE18505/10)	epiRIL_570	Heterozygous*	ND
Chr5	20215794	ATCOPIA93(AT5TE20395)	epiRIL_262	Homozygous	ND
Chr5	20391756	ATENSPM3(AT4TE18505/10)	epiRIL_570	Heterozygous	ND
Chr5	20417566	ATCOPIA93(AT5TE20395)	epiRIL_114	Heterozygous*	ND
Chr5	20430076	ATCOPIA93(AT5TE20395)	F16_epiRIL_458	Homozygous	ND
Chr5	20472069	ATENSPM3(AT4TE18505/10)	epiRIL_257	Homozygous	ND
Chr5	20508671	ATCOPIA93(AT5TE20395)	epiRIL_425	Heterozygous	ND
Chr5	20540462	ATCOPIA93(AT5TE20395)	epiRIL_18	Heterozygous*	ND
Chr5	20546043	ATENSPM3(AT2TE20205)	epiRIL_558	Heterozygous	ND
Chr5	20568236	ATENSPM3(AT4TE18505/10)	epiRIL_531	Heterozygous	ND
Chr5	20600933	ATENSPM3(AT4TE18505/10)	epiRIL_531	Heterozygous	ND
Chr5	20658481	ATENSPM3(AT4TE18505/10)	epiRIL_570	Homozygous	ND
Chr5	20769606	ATCOPIA93(AT5TE20395)	epiRIL_425	Homozygous	ND
Chr5	20918554	ATCOPIA93(AT5TE20395)	epiRIL_297	Heterozygous	ND
Chr5	21123020	ATENSPM3(AT4TE18505/10)	epiRIL_558	Heterozygous*	ND
Chr5	21186218	ATENSPM3(AT2TE20205)	epiRIL_408	Heterozygous	ND
Chr5	21192266	ATCOPIA93(AT5TE20395)	epiRIL_114	Heterozygous	SNP_pos:1037
Chr5	21197983	ATCOPIA93(AT5TE20395)	epiRIL_425	Homozygous	indel_pos:3434
Chr5	21198015	ATCOPIA93(AT5TE20395)	epiRIL_503	Heterozygous	ND
Chr5	21242077	ATCOPIA93(AT5TE20395)	epiRIL_114	Homozygous	ND
Chr5	21247859	ATCOPIA93(AT5TE20395)	epiRIL_114	Homozygous	ND
Chr5	21260412	VANDAL21(AT2TE42810)	epiRIL_500	Heterozygous*	ND
Chr5	21266212	ATENSPM3(AT4TE18505/10)	epiRIL_573	Homozygous	ND
Chr5	21271480	ATENSPM3(AT2TE20205)	epiRIL_54	Heterozygous	ND
Chr5	21390152	ATCOPIA93(AT5TE20395)	epiRIL_262	Homozygous	ND
Chr5	21391664	ATENSPM3(AT2TE20205)	epiRIL_202	Heterozygous	ND
Chr5	21478988	ATCOPIA93(AT5TE20395)	epiRIL_572	Homozygous	ND
Chr5	21495743	VANDAL21(AT2TE42810)	epiRIL_229	Heterozygous	ND
Chr5	21558693	ATENSPM3(AT2TE20205)	F16_epiRIL_202	Homozygous	ND
Chr5	21558693	ATENSPM3(AT2TE20205)	epiRIL_202	Heterozygous	ND
Chr5	21602326	ATCOPIA93(AT5TE20395)	epiRIL_558	Homozygous	ND
Chr5	21627435	ATCOPIA93(AT5TE20395)	epiRIL_297	Homozygous	ND
Chr5	21661077	ATENSPM3(AT4TE18505/10)	epiRIL_112	Heterozygous*	ND
Chr5	21795188	ATCOPIA93(AT5TE20395)	epiRIL_262	Homozygous	ND
Chr5	21833644	ATCOPIA93(AT5TE20395)	epiRIL_363	Heterozygous	ND
Chr5	21903298	ATCOPIA93(AT5TE20395)	epiRIL_73	Heterozygous	ND
Chr5	21932137	ATENSPM3(AT2TE20205)	F16_epiRIL_202	Homozygous	ND
Chr5	22012546	ATENSPM3(AT2TE20205)	epiRIL_112	Heterozygous	ND
Chr5	22027864	ATCOPIA93(AT5TE20395)	epiRIL_114	Heterozygous	ND
Chr5	22071517	ATENSPM3(AT4TE18505/10)	epiRIL_148	Heterozygous	ND
Chr5	22205340	ATCOPIA93(AT5TE20395)	epiRIL_425	Heterozygous	ND
Chr5	22231420	ATENSPM3(AT4TE18505/10)	epiRIL_112	Heterozygous*	ND
Chr5	22557952	ATENSPM3(AT2TE20205)	epiRIL_122	Homozygous	ND
Chr5	22803125	ATCOPIA93(AT5TE20395)	epiRIL_193	Homozygous	ND
Chr5	22922128	ATCOPIA93(AT5TE20395)	F16_epiRIL_454	Homozygous	ND
Chr5	22922215	ATCOPIA93(AT5TE20395)	epiRIL_454	Heterozygous	ND
Chr5	23101214	ATCOPIA93(AT5TE20395)	epiRIL_114	Heterozygous*	ND
Chr5	23131645	ATCOPIA93(AT5TE20395)	epiRIL_54	Homozygous	ND
Chr5	23167608	ATCOPIA93(AT5TE20395)	epiRIL_147	Heterozygous	ND
Chr5	23215381	ATENSPM3(AT2TE20205)	F16_epiRIL_112	Heterozygous	Del:3794-5312
Chr5	23262870	ATCOPIA93(AT5TE20395)	epiRIL_114	Heterozygous*	ND
Chr5	23286151	ATCOPIA93(AT5TE20395)	epiRIL_208	Heterozygous	ND
Chr5	23305010	ATCOPIA93(AT5TE20395)	epiRIL_362	Heterozygous*	ND
Chr5	23331583	ATENSPM3(AT2TE20205)	epiRIL_62	Homozygous	ND
Chr5	23347859	ATCOPIA93(AT5TE20395)	epiRIL_159	Heterozygous	ND
Chr5	23358019	ATENSPM3(AT2TE20205)	epiRIL_122	Heterozygous	ND
Chr5	23373885	ATCOPIA93(AT5TE20395)	epiRIL_558	Homozygous	ND
Chr5	23433453	ATCOPIA93(AT5TE20395)	epiRIL_500	Heterozygous	ND
Chr5	23501845	ATENSPM3(AT4TE18505/10)	epiRIL_558	Heterozygous	ND
Chr5	23635877	ATMU5_Comp	epiRIL_523	Homozygous	ND
Chr5	23749762	ATCOPIA93(AT5TE20395)	epiRIL_262	Homozygous	SNP_pos:704
Chr5	23824417	ATENSPM3(AT2TE20205)	epiRIL_503	Heterozygous	ND
Chr5	23840262	ATCOPIA93(AT5TE20395)	epiRIL_257	Heterozygous	ND
Chr5	23864824	ATENSPM3(AT4TE18505/10)	epiRIL_55	Heterozygous	ND
Chr5	23866866	ATCOPIA93(AT5TE20395)	epiRIL_159	Heterozygous	ND
Chr5	23866877	ATCOPIA93(AT5TE20395)	epiRIL_262	Homozygous	ND
Chr5	23867347	ATCOPIA93(AT5TE20395)	epiRIL_193	Homozygous	ND
Chr5	23869860	ATCOPIA93(AT5TE20395)	epiRIL_114	Homozygous	ND
Chr5	23909933	ATCOPIA93(AT5TE20395)	epiRIL_362	Heterozygous	ND
Chr5	23913996	ATCOPIA93(AT5TE20395)	epiRIL_454	Homozygous	ND
Chr5	24009591	ATCOPIA93(AT5TE20395)	epiRIL_122	Homozygous	ND
Chr5	24028654	ATENSPM3(AT2TE20205)	epiRIL_55	Heterozygous	ND
Chr5	24048187	ATCOPIA93(AT5TE20395)	epiRIL_122	Heterozygous	ND
Chr5	24185575	VANDAL21(AT2TE42810)	epiRIL_394	Heterozygous	ND
Chr5	24420157	ATENSPM3(AT4TE18505/10)	epiRIL_215	Homozygous	ND
Chr5	24477464	ATCOPIA93(AT5TE20395)	epiRIL_523	Heterozygous	ND
Chr5	24495598	ATCOPIA93(AT5TE20395)	epiRIL_323	Homozygous	ND
Chr5	24608973	ATCOPIA93(AT5TE20395)	epiRIL_73	Heterozygous*	ND
Chr5	24669696	ATCOPIA93(AT5TE20395)	epiRIL_434	Heterozygous	ND
Chr5	24722145	ATCOPIA63(AT1TE57025)	epiRIL_122	ND	ND
Chr5	24723654	ATCOPIA63(AT1TE57025)	epiRIL_122	ND	ND
Chr5	25016051	ATENSPM3(AT2TE20205)	epiRIL_112	Heterozygous*	ND
Chr5	25023715	ATCOPIA93(AT5TE20395)	epiRIL_232	Homozygous	ND
Chr5	25142612	ATCOPIA93(AT5TE20395)	epiRIL_500	Heterozygous	ND
Chr5	25203929	ATCOPIA93(AT5TE20395)	epiRIL_172	Homozygous	ND
Chr5	25213357	ATCOPIA93(AT5TE20395)	epiRIL_408	Heterozygous	ND
Chr5	25443378	ATCOPIA93(AT5TE20395)	epiRIL_147	Heterozygous	ND
Chr5	25458502	ATCOPIA93(AT5TE20395)	epiRIL_425	Homozygous	ND
Chr5	25509218	ATENSPM3(AT2TE20205)	epiRIL_558	Homozygous	ND
Chr5	25775460	VANDAL21(AT2TE42810)	epiRIL_55	Homozygous	ND
Chr5	25840230	ATCOPIA93(AT5TE20395)	epiRIL_394	Heterozygous	ND
Chr5	26093688	ATCOPIA93(AT5TE20395)	epiRIL_122	Heterozygous	ND
Chr5	26130419	ATENSPM3(AT2TE20205)	epiRIL_122	Heterozygous	ND
Chr5	26192546	ATCOPIA93(AT5TE20395)	epiRIL_262	Homozygous	ND
Chr5	26286835	ATENSPM3(AT2TE20205)	epiRIL_137	Homozygous	ND
Chr5	26470490	VANDAL21(AT2TE42810)	epiRIL_93	Heterozygous	ND
Chr5	26908413	ATCOPIA93(AT5TE20395)	epiRIL_114	Heterozygous*	ND

## Sheet: Figure 4b
Position of ATCOPIA93 insertions detected by TE-sequence capture in control or hta9-11 plants
Chr	Insertion_start	Insertion_end	TE	Number of supporting reads	Sample
Chr1	34907	35313	ATCOPIA93	5	HTA9 HTA11 A
Chr1	58361	58455	ATCOPIA93	2	HTA9 HTA11 A
Chr1	68479	68623	ATCOPIA93	2	HTA9 HTA11 A
Chr1	69863	69924	ATCOPIA93	3	HTA9 HTA11 A
Chr1	160879	160928	ATCOPIA93	3	HTA9 HTA11 A
Chr1	216332	216519	ATCOPIA93	2	HTA9 HTA11 A
Chr1	219496	219536	ATCOPIA93	3	HTA9 HTA11 A
Chr1	247922	248147	ATCOPIA93	3	HTA9 HTA11 A
Chr1	324760	324836	ATCOPIA93	3	HTA9 HTA11 A
Chr1	408837	408879	ATCOPIA93	3	HTA9 HTA11 A
Chr1	422238	422274	ATCOPIA93	3	HTA9 HTA11 A
Chr1	437703	437793	ATCOPIA93	3	HTA9 HTA11 A
Chr1	480908	481499	ATCOPIA93	2	HTA9 HTA11 A
Chr1	520570	520805	ATCOPIA93	3	HTA9 HTA11 A
Chr1	621127	621285	ATCOPIA93	3	HTA9 HTA11 A
Chr1	631810	631852	ATCOPIA93	7	HTA9 HTA11 A
Chr1	632716	632972	ATCOPIA93	3	HTA9 HTA11 A
Chr1	663079	663627	ATCOPIA93	5	HTA9 HTA11 A
Chr1	733710	734397	ATCOPIA93	7	HTA9 HTA11 A
Chr1	737089	737120	ATCOPIA93	8	HTA9 HTA11 A
Chr1	738832	739249	ATCOPIA93	2	HTA9 HTA11 A
Chr1	832166	832427	ATCOPIA93	3	HTA9 HTA11 A
Chr1	910271	910492	ATCOPIA93	2	HTA9 HTA11 A
Chr1	918965	919040	ATCOPIA93	3	HTA9 HTA11 A
Chr1	1001455	1002029	ATCOPIA93	2	HTA9 HTA11 A
Chr1	1019551	1019630	ATCOPIA93	2	HTA9 HTA11 A
Chr1	1057260	1058015	ATCOPIA93	3	HTA9 HTA11 A
Chr1	1074564	1075354	ATCOPIA93	2	HTA9 HTA11 A
Chr1	1121902	1122625	ATCOPIA93	2	HTA9 HTA11 A
Chr1	1155401	1155789	ATCOPIA93	4	HTA9 HTA11 A
Chr1	1166128	1166197	ATCOPIA93	4	HTA9 HTA11 A
Chr1	1168685	1169004	ATCOPIA93	2	HTA9 HTA11 A
Chr1	1207438	1208024	ATCOPIA93	3	HTA9 HTA11 A
Chr1	1265667	1266031	ATCOPIA93	2	HTA9 HTA11 A
Chr1	1415523	1415553	ATCOPIA93	5	HTA9 HTA11 A
Chr1	1429139	1429312	ATCOPIA93	5	HTA9 HTA11 A
Chr1	1480089	1480675	ATCOPIA93	4	HTA9 HTA11 A
Chr1	1519675	1519684	ATCOPIA93	11	HTA9 HTA11 A
Chr1	1524846	1525052	ATCOPIA93	2	HTA9 HTA11 A
Chr1	1542886	1543059	ATCOPIA93	3	HTA9 HTA11 A
Chr1	1662859	1662902	ATCOPIA93	5	HTA9 HTA11 A
Chr1	1708357	1708363	ATCOPIA93	5	HTA9 HTA11 A
Chr1	1860280	1860686	ATCOPIA93	2	HTA9 HTA11 A
Chr1	1936914	1936926	ATCOPIA93	7	HTA9 HTA11 A
Chr1	2074074	2074401	ATCOPIA93	2	HTA9 HTA11 A
Chr1	2092198	2092229	ATCOPIA93	8	HTA9 HTA11 A
Chr1	2230588	2230594	ATCOPIA93	5	HTA9 HTA11 A
Chr1	2252676	2252708	ATCOPIA93	3	HTA9 HTA11 A
Chr1	2255281	2255717	ATCOPIA93	3	HTA9 HTA11 A
Chr1	2359851	2360007	ATCOPIA93	2	HTA9 HTA11 A
Chr1	2404971	2404994	ATCOPIA93	4	HTA9 HTA11 A
Chr1	2416835	2416841	ATCOPIA93	2	HTA9 HTA11 A
Chr1	2442254	2443002	ATCOPIA93	2	HTA9 HTA11 A
Chr1	2521768	2522299	ATCOPIA93	2	HTA9 HTA11 A
Chr1	2529622	2530361	ATCOPIA93	3	HTA9 HTA11 A
Chr1	2585228	2585750	ATCOPIA93	2	HTA9 HTA11 A
Chr1	2658914	2659407	ATCOPIA93	2	HTA9 HTA11 A
Chr1	2689694	2690419	ATCOPIA93	2	HTA9 HTA11 A
Chr1	2747209	2747638	ATCOPIA93	2	HTA9 HTA11 A
Chr1	2760972	2761349	ATCOPIA93	2	HTA9 HTA11 A
Chr1	2811687	2811714	ATCOPIA93	4	HTA9 HTA11 A
Chr1	2843566	2844251	ATCOPIA93	2	HTA9 HTA11 A
Chr1	2845011	2845013	ATCOPIA93	5	HTA9 HTA11 A
Chr1	2867478	2867990	ATCOPIA93	2	HTA9 HTA11 A
Chr1	2869510	2869538	ATCOPIA93	7	HTA9 HTA11 A
Chr1	2883485	2884116	ATCOPIA93	2	HTA9 HTA11 A
Chr1	2954094	2954149	ATCOPIA93	2	HTA9 HTA11 A
Chr1	3018399	3019137	ATCOPIA93	7	HTA9 HTA11 A
Chr1	3043879	3043885	ATCOPIA93	12	HTA9 HTA11 A
Chr1	3262940	3263536	ATCOPIA93	4	HTA9 HTA11 A
Chr1	3277247	3277669	ATCOPIA93	2	HTA9 HTA11 A
Chr1	3294589	3295070	ATCOPIA93	2	HTA9 HTA11 A
Chr1	3382719	3382970	ATCOPIA93	3	HTA9 HTA11 A
Chr1	3388961	3389170	ATCOPIA93	2	HTA9 HTA11 A
Chr1	3396283	3397057	ATCOPIA93	3	HTA9 HTA11 A
Chr1	3495622	3496368	ATCOPIA93	2	HTA9 HTA11 A
Chr1	3500116	3500137	ATCOPIA93	6	HTA9 HTA11 A
Chr1	3515379	3515429	ATCOPIA93	4	HTA9 HTA11 A
Chr1	3535461	3535491	ATCOPIA93	10	HTA9 HTA11 A
Chr1	3567044	3567751	ATCOPIA93	2	HTA9 HTA11 A
Chr1	3579891	3579895	ATCOPIA93	2	HTA9 HTA11 A
Chr1	3596656	3596678	ATCOPIA93	12	HTA9 HTA11 A
Chr1	3672164	3672397	ATCOPIA93	3	HTA9 HTA11 A
Chr1	3692208	3693007	ATCOPIA93	3	HTA9 HTA11 A
Chr1	3696425	3697085	ATCOPIA93	4	HTA9 HTA11 A
Chr1	3746544	3746714	ATCOPIA93	7	HTA9 HTA11 A
Chr1	3799211	3799289	ATCOPIA93	2	HTA9 HTA11 A
Chr1	3941571	3941841	ATCOPIA93	2	HTA9 HTA11 A
Chr1	4069263	4069905	ATCOPIA93	4	HTA9 HTA11 A
Chr1	4105587	4105911	ATCOPIA93	2	HTA9 HTA11 A
Chr1	4175811	4175829	ATCOPIA93	9	HTA9 HTA11 A
Chr1	4288012	4288097	ATCOPIA93	4	HTA9 HTA11 A
Chr1	4505715	4505760	ATCOPIA93	7	HTA9 HTA11 A
Chr1	4508195	4508430	ATCOPIA93	4	HTA9 HTA11 A
Chr1	4542117	4542136	ATCOPIA93	7	HTA9 HTA11 A
Chr1	4558174	4558823	ATCOPIA93	2	HTA9 HTA11 A
Chr1	4615862	4616397	ATCOPIA93	2	HTA9 HTA11 A
Chr1	4687789	4687792	ATCOPIA93	6	HTA9 HTA11 A
Chr1	4688225	4688694	ATCOPIA93	2	HTA9 HTA11 A
Chr1	4701191	4701363	ATCOPIA93	2	HTA9 HTA11 A
Chr1	4777268	4777294	ATCOPIA93	5	HTA9 HTA11 A
Chr1	4808143	4808544	ATCOPIA93	2	HTA9 HTA11 A
Chr1	4822802	4823492	ATCOPIA93	4	HTA9 HTA11 A
Chr1	4853491	4853491	ATCOPIA93	14	HTA9 HTA11 A
Chr1	4908471	4908522	ATCOPIA93	14	HTA9 HTA11 A
Chr1	4923662	4924093	ATCOPIA93	2	HTA9 HTA11 A
Chr1	4939912	4939913	ATCOPIA93	5	HTA9 HTA11 A
Chr1	4969129	4969215	ATCOPIA93	5	HTA9 HTA11 A
Chr1	4969993	4970168	ATCOPIA93	3	HTA9 HTA11 A
Chr1	5018554	5018624	ATCOPIA93	3	HTA9 HTA11 A
Chr1	5026813	5027000	ATCOPIA93	2	HTA9 HTA11 A
Chr1	5093556	5093559	ATCOPIA93	4	HTA9 HTA11 A
Chr1	5126105	5126314	ATCOPIA93	2	HTA9 HTA11 A
Chr1	5224914	5225028	ATCOPIA93	3	HTA9 HTA11 A
Chr1	5247917	5247981	ATCOPIA93	2	HTA9 HTA11 A
Chr1	5279247	5279519	ATCOPIA93	2	HTA9 HTA11 A
Chr1	5342719	5342739	ATCOPIA93	6	HTA9 HTA11 A
Chr1	5385265	5385292	ATCOPIA93	4	HTA9 HTA11 A
Chr1	5395037	5395230	ATCOPIA93	2	HTA9 HTA11 A
Chr1	5439366	5439782	ATCOPIA93	5	HTA9 HTA11 A
Chr1	5579217	5579313	ATCOPIA93	2	HTA9 HTA11 A
Chr1	5593986	5594260	ATCOPIA93	3	HTA9 HTA11 A
Chr1	5594731	5594908	ATCOPIA93	3	HTA9 HTA11 A
Chr1	5603600	5603654	ATCOPIA93	4	HTA9 HTA11 A
Chr1	5613041	5613064	ATCOPIA93	3	HTA9 HTA11 A
Chr1	5636260	5636266	ATCOPIA93	9	HTA9 HTA11 A
Chr1	5639483	5639650	ATCOPIA93	3	HTA9 HTA11 A
Chr1	5650646	5650705	ATCOPIA93	2	HTA9 HTA11 A
Chr1	5673396	5673431	ATCOPIA93	3	HTA9 HTA11 A
Chr1	5697381	5697777	ATCOPIA93	2	HTA9 HTA11 A
Chr1	5722903	5722953	ATCOPIA93	9	HTA9 HTA11 A
Chr1	5736556	5736754	ATCOPIA93	5	HTA9 HTA11 A
Chr1	5803436	5804175	ATCOPIA93	2	HTA9 HTA11 A
Chr1	5833083	5833588	ATCOPIA93	4	HTA9 HTA11 A
Chr1	5896986	5897092	ATCOPIA93	2	HTA9 HTA11 A
Chr1	5932730	5932748	ATCOPIA93	4	HTA9 HTA11 A
Chr1	6087948	6088587	ATCOPIA93	3	HTA9 HTA11 A
Chr1	6089725	6089977	ATCOPIA93	2	HTA9 HTA11 A
Chr1	6091858	6091909	ATCOPIA93	3	HTA9 HTA11 A
Chr1	6115595	6115629	ATCOPIA93	3	HTA9 HTA11 A
Chr1	6137211	6137402	ATCOPIA93	2	HTA9 HTA11 A
Chr1	6247283	6247289	ATCOPIA93	10	HTA9 HTA11 A
Chr1	6342451	6343223	ATCOPIA93	2	HTA9 HTA11 A
Chr1	6495871	6495937	ATCOPIA93	5	HTA9 HTA11 A
Chr1	6518958	6519020	ATCOPIA93	4	HTA9 HTA11 A
Chr1	6647009	6647135	ATCOPIA93	2	HTA9 HTA11 A
Chr1	6716329	6717135	ATCOPIA93	2	HTA9 HTA11 A
Chr1	6766503	6766759	ATCOPIA93	3	HTA9 HTA11 A
Chr1	6768127	6768485	ATCOPIA93	4	HTA9 HTA11 A
Chr1	6837185	6837200	ATCOPIA93	4	HTA9 HTA11 A
Chr1	6839103	6839904	ATCOPIA93	2	HTA9 HTA11 A
Chr1	6864398	6864411	ATCOPIA93	16	HTA9 HTA11 A
Chr1	6892754	6892841	ATCOPIA93	4	HTA9 HTA11 A
Chr1	6902063	6902164	ATCOPIA93	2	HTA9 HTA11 A
Chr1	6978152	6978544	ATCOPIA93	4	HTA9 HTA11 A
Chr1	7048638	7049341	ATCOPIA93	3	HTA9 HTA11 A
Chr1	7062206	7062223	ATCOPIA93	3	HTA9 HTA11 A
Chr1	7094528	7094618	ATCOPIA93	7	HTA9 HTA11 A
Chr1	7182611	7182895	ATCOPIA93	2	HTA9 HTA11 A
Chr1	7206504	7206535	ATCOPIA93	6	HTA9 HTA11 A
Chr1	7207867	7207900	ATCOPIA93	8	HTA9 HTA11 A
Chr1	7395015	7395251	ATCOPIA93	2	HTA9 HTA11 A
Chr1	7405856	7406207	ATCOPIA93	2	HTA9 HTA11 A
Chr1	7421567	7421648	ATCOPIA93	7	HTA9 HTA11 A
Chr1	7422236	7423019	ATCOPIA93	2	HTA9 HTA11 A
Chr1	7464728	7465473	ATCOPIA93	2	HTA9 HTA11 A
Chr1	7492918	7493658	ATCOPIA93	3	HTA9 HTA11 A
Chr1	7493376	7493658	ATCOPIA93	2	HTA9 HTA11 A
Chr1	7523587	7523893	ATCOPIA93	2	HTA9 HTA11 A
Chr1	7643104	7643316	ATCOPIA93	9	HTA9 HTA11 A
Chr1	7799521	7799835	ATCOPIA93	3	HTA9 HTA11 A
Chr1	7839911	7840011	ATCOPIA93	2	HTA9 HTA11 A
Chr1	7938432	7938636	ATCOPIA93	3	HTA9 HTA11 A
Chr1	7939518	7939744	ATCOPIA93	5	HTA9 HTA11 A
Chr1	7944118	7944244	ATCOPIA93	3	HTA9 HTA11 A
Chr1	7949869	7949918	ATCOPIA93	3	HTA9 HTA11 A
Chr1	8139250	8139266	ATCOPIA93	3	HTA9 HTA11 A
Chr1	8170832	8170925	ATCOPIA93	3	HTA9 HTA11 A
Chr1	8171979	8172170	ATCOPIA93	3	HTA9 HTA11 A
Chr1	8214504	8214561	ATCOPIA93	6	HTA9 HTA11 A
Chr1	8279100	8279297	ATCOPIA93	2	HTA9 HTA11 A
Chr1	8333247	8333281	ATCOPIA93	4	HTA9 HTA11 A
Chr1	8356877	8357064	ATCOPIA93	3	HTA9 HTA11 A
Chr1	8359273	8359302	ATCOPIA93	4	HTA9 HTA11 A
Chr1	8417181	8417906	ATCOPIA93	2	HTA9 HTA11 A
Chr1	8431182	8431189	ATCOPIA93	8	HTA9 HTA11 A
Chr1	8503503	8503511	ATCOPIA93	9	HTA9 HTA11 A
Chr1	8540643	8540822	ATCOPIA93	4	HTA9 HTA11 A
Chr1	8541647	8542431	ATCOPIA93	3	HTA9 HTA11 A
Chr1	8685191	8685237	ATCOPIA93	4	HTA9 HTA11 A
Chr1	8693752	8694243	ATCOPIA93	2	HTA9 HTA11 A
Chr1	8701307	8701350	ATCOPIA93	3	HTA9 HTA11 A
Chr1	8861860	8861961	ATCOPIA93	4	HTA9 HTA11 A
Chr1	8879149	8879223	ATCOPIA93	4	HTA9 HTA11 A
Chr1	8910026	8910581	ATCOPIA93	3	HTA9 HTA11 A
Chr1	8918755	8919468	ATCOPIA93	5	HTA9 HTA11 A
Chr1	8965066	8965693	ATCOPIA93	2	HTA9 HTA11 A
Chr1	8973232	8973308	ATCOPIA93	3	HTA9 HTA11 A
Chr1	9189278	9189823	ATCOPIA93	2	HTA9 HTA11 A
Chr1	9234612	9235342	ATCOPIA93	3	HTA9 HTA11 A
Chr1	9240787	9240809	ATCOPIA93	13	HTA9 HTA11 A
Chr1	9243335	9243888	ATCOPIA93	5	HTA9 HTA11 A
Chr1	9262058	9262672	ATCOPIA93	2	HTA9 HTA11 A
Chr1	9271931	9271967	ATCOPIA93	9	HTA9 HTA11 A
Chr1	9382558	9383094	ATCOPIA93	3	HTA9 HTA11 A
Chr1	9407955	9407996	ATCOPIA93	5	HTA9 HTA11 A
Chr1	9545474	9545510	ATCOPIA93	4	HTA9 HTA11 A
Chr1	9569350	9569413	ATCOPIA93	7	HTA9 HTA11 A
Chr1	9645392	9645399	ATCOPIA93	4	HTA9 HTA11 A
Chr1	9645892	9646298	ATCOPIA93	2	HTA9 HTA11 A
Chr1	9736887	9737006	ATCOPIA93	3	HTA9 HTA11 A
Chr1	9757959	9758654	ATCOPIA93	5	HTA9 HTA11 A
Chr1	9773178	9773466	ATCOPIA93	8	HTA9 HTA11 A
Chr1	9862165	9862182	ATCOPIA93	3	HTA9 HTA11 A
Chr1	10003743	10003842	ATCOPIA93	5	HTA9 HTA11 A
Chr1	10020144	10020481	ATCOPIA93	6	HTA9 HTA11 A
Chr1	10069027	10069548	ATCOPIA93	2	HTA9 HTA11 A
Chr1	10105193	10105285	ATCOPIA93	2	HTA9 HTA11 A
Chr1	10107654	10107685	ATCOPIA93	2	HTA9 HTA11 A
Chr1	10120838	10121297	ATCOPIA93	3	HTA9 HTA11 A
Chr1	10168970	10169179	ATCOPIA93	3	HTA9 HTA11 A
Chr1	10171690	10171871	ATCOPIA93	3	HTA9 HTA11 A
Chr1	10274768	10275213	ATCOPIA93	3	HTA9 HTA11 A
Chr1	10298454	10298514	ATCOPIA93	6	HTA9 HTA11 A
Chr1	10336739	10336908	ATCOPIA93	5	HTA9 HTA11 A
Chr1	10338010	10338017	ATCOPIA93	13	HTA9 HTA11 A
Chr1	10392866	10392958	ATCOPIA93	3	HTA9 HTA11 A
Chr1	10441884	10441999	ATCOPIA93	6	HTA9 HTA11 A
Chr1	10466236	10466883	ATCOPIA93	2	HTA9 HTA11 A
Chr1	10511620	10511854	ATCOPIA93	2	HTA9 HTA11 A
Chr1	10522485	10523017	ATCOPIA93	3	HTA9 HTA11 A
Chr1	10601773	10601787	ATCOPIA93	2	HTA9 HTA11 A
Chr1	10653770	10653787	ATCOPIA93	8	HTA9 HTA11 A
Chr1	10674059	10674701	ATCOPIA93	5	HTA9 HTA11 A
Chr1	10746793	10746799	ATCOPIA93	12	HTA9 HTA11 A
Chr1	10748910	10749024	ATCOPIA93	2	HTA9 HTA11 A
Chr1	10750928	10750933	ATCOPIA93	8	HTA9 HTA11 A
Chr1	10751977	10751999	ATCOPIA93	13	HTA9 HTA11 A
Chr1	10769935	10770146	ATCOPIA93	3	HTA9 HTA11 A
Chr1	10824153	10824253	ATCOPIA93	3	HTA9 HTA11 A
Chr1	10825027	10825239	ATCOPIA93	4	HTA9 HTA11 A
Chr1	10826022	10826483	ATCOPIA93	3	HTA9 HTA11 A
Chr1	10892720	10892800	ATCOPIA93	4	HTA9 HTA11 A
Chr1	10972564	10972649	ATCOPIA93	6	HTA9 HTA11 A
Chr1	11001215	11001222	ATCOPIA93	11	HTA9 HTA11 A
Chr1	11094295	11094466	ATCOPIA93	5	HTA9 HTA11 A
Chr1	11177695	11178130	ATCOPIA93	4	HTA9 HTA11 A
Chr1	11178223	11178260	ATCOPIA93	3	HTA9 HTA11 A
Chr1	11350901	11351491	ATCOPIA93	2	HTA9 HTA11 A
Chr1	11357324	11357368	ATCOPIA93	9	HTA9 HTA11 A
Chr1	11375133	11375383	ATCOPIA93	2	HTA9 HTA11 A
Chr1	11375791	11375997	ATCOPIA93	2	HTA9 HTA11 A
Chr1	11405203	11405209	ATCOPIA93	14	HTA9 HTA11 A
Chr1	11473907	11474340	ATCOPIA93	2	HTA9 HTA11 A
Chr1	11544569	11544877	ATCOPIA93	2	HTA9 HTA11 A
Chr1	11651325	11651780	ATCOPIA93	2	HTA9 HTA11 A
Chr1	11697744	11698322	ATCOPIA93	4	HTA9 HTA11 A
Chr1	11795740	11796533	ATCOPIA93	3	HTA9 HTA11 A
Chr1	11824074	11824595	ATCOPIA93	2	HTA9 HTA11 A
Chr1	11970040	11970109	ATCOPIA93	6	HTA9 HTA11 A
Chr1	11995446	11995526	ATCOPIA93	3	HTA9 HTA11 A
Chr1	12052298	12052392	ATCOPIA93	6	HTA9 HTA11 A
Chr1	12064510	12064517	ATCOPIA93	5	HTA9 HTA11 A
Chr1	12188860	12189433	ATCOPIA93	4	HTA9 HTA11 A
Chr1	12190027	12190631	ATCOPIA93	3	HTA9 HTA11 A
Chr1	12210932	12211177	ATCOPIA93	2	HTA9 HTA11 A
Chr1	12333068	12333152	ATCOPIA93	5	HTA9 HTA11 A
Chr1	12356201	12356677	ATCOPIA93	2	HTA9 HTA11 A
Chr1	12383553	12383763	ATCOPIA93	5	HTA9 HTA11 A
Chr1	12392175	12392762	ATCOPIA93	3	HTA9 HTA11 A
Chr1	12515358	12516120	ATCOPIA93	2	HTA9 HTA11 A
Chr1	12540901	12541106	ATCOPIA93	2	HTA9 HTA11 A
Chr1	12623611	12624408	ATCOPIA93	4	HTA9 HTA11 A
Chr1	12661019	12661420	ATCOPIA93	2	HTA9 HTA11 A
Chr1	12689554	12689904	ATCOPIA93	3	HTA9 HTA11 A
Chr1	12737543	12737617	ATCOPIA93	4	HTA9 HTA11 A
Chr1	12853155	12853367	ATCOPIA93	6	HTA9 HTA11 A
Chr1	12892144	12892250	ATCOPIA93	2	HTA9 HTA11 A
Chr1	12897095	12897193	ATCOPIA93	8	HTA9 HTA11 A
Chr1	12920835	12920942	ATCOPIA93	3	HTA9 HTA11 A
Chr1	13014109	13014158	ATCOPIA93	4	HTA9 HTA11 A
Chr1	13038430	13038516	ATCOPIA93	9	HTA9 HTA11 A
Chr1	13142093	13142100	ATCOPIA93	6	HTA9 HTA11 A
Chr1	13221338	13221422	ATCOPIA93	11	HTA9 HTA11 A
Chr1	13362591	13362753	ATCOPIA93	6	HTA9 HTA11 A
Chr1	13472854	13473008	ATCOPIA93	2	HTA9 HTA11 A
Chr1	13541418	13541478	ATCOPIA93	2	HTA9 HTA11 A
Chr1	13678508	13678741	ATCOPIA93	2	HTA9 HTA11 A
Chr1	13867427	13867786	ATCOPIA93	4	HTA9 HTA11 A
Chr1	14019235	14019365	ATCOPIA93	2	HTA9 HTA11 A
Chr1	15004074	15004121	ATCOPIA93	3	HTA9 HTA11 A
Chr1	15601453	15601526	ATCOPIA93	7	HTA9 HTA11 A
Chr1	16270309	16271058	ATCOPIA93	10	HTA9 HTA11 A
Chr1	16272338	16272761	ATCOPIA93	2	HTA9 HTA11 A
Chr1	16408190	16408221	ATCOPIA93	11	HTA9 HTA11 A
Chr1	16916847	16916869	ATCOPIA93	3	HTA9 HTA11 A
Chr1	16974052	16974066	ATCOPIA93	3	HTA9 HTA11 A
Chr1	17254564	17254671	ATCOPIA93	4	HTA9 HTA11 A
Chr1	17289404	17289492	ATCOPIA93	3	HTA9 HTA11 A
Chr1	17317127	17317368	ATCOPIA93	6	HTA9 HTA11 A
Chr1	17319441	17319543	ATCOPIA93	7	HTA9 HTA11 A
Chr1	17437475	17437915	ATCOPIA93	2	HTA9 HTA11 A
Chr1	17488876	17488957	ATCOPIA93	8	HTA9 HTA11 A
Chr1	17500786	17501309	ATCOPIA93	2	HTA9 HTA11 A
Chr1	17585546	17586209	ATCOPIA93	2	HTA9 HTA11 A
Chr1	17597270	17597271	ATCOPIA93	3	HTA9 HTA11 A
Chr1	17616802	17616836	ATCOPIA93	7	HTA9 HTA11 A
Chr1	17692179	17692186	ATCOPIA93	6	HTA9 HTA11 A
Chr1	17834062	17834161	ATCOPIA93	3	HTA9 HTA11 A
Chr1	17870412	17870531	ATCOPIA93	2	HTA9 HTA11 A
Chr1	17894092	17894397	ATCOPIA93	2	HTA9 HTA11 A
Chr1	17930697	17930737	ATCOPIA93	5	HTA9 HTA11 A
Chr1	17932679	17932833	ATCOPIA93	3	HTA9 HTA11 A
Chr1	17979954	17980034	ATCOPIA93	5	HTA9 HTA11 A
Chr1	18056924	18057708	ATCOPIA93	3	HTA9 HTA11 A
Chr1	18058723	18059211	ATCOPIA93	3	HTA9 HTA11 A
Chr1	18180182	18180201	ATCOPIA93	3	HTA9 HTA11 A
Chr1	18180626	18181175	ATCOPIA93	3	HTA9 HTA11 A
Chr1	18181665	18182383	ATCOPIA93	3	HTA9 HTA11 A
Chr1	18182583	18182670	ATCOPIA93	9	HTA9 HTA11 A
Chr1	18233029	18233236	ATCOPIA93	7	HTA9 HTA11 A
Chr1	18298583	18298618	ATCOPIA93	8	HTA9 HTA11 A
Chr1	18479300	18479360	ATCOPIA93	5	HTA9 HTA11 A
Chr1	18481759	18482172	ATCOPIA93	3	HTA9 HTA11 A
Chr1	18488271	18488372	ATCOPIA93	2	HTA9 HTA11 A
Chr1	18492569	18492936	ATCOPIA93	2	HTA9 HTA11 A
Chr1	18517089	18517235	ATCOPIA93	5	HTA9 HTA11 A
Chr1	18566794	18566881	ATCOPIA93	2	HTA9 HTA11 A
Chr1	18600900	18601053	ATCOPIA93	2	HTA9 HTA11 A
Chr1	18679048	18679049	ATCOPIA93	26	HTA9 HTA11 A
Chr1	18732896	18732969	ATCOPIA93	5	HTA9 HTA11 A
Chr1	18753190	18753258	ATCOPIA93	3	HTA9 HTA11 A
Chr1	18764426	18764793	ATCOPIA93	3	HTA9 HTA11 A
Chr1	18818830	18819564	ATCOPIA93	4	HTA9 HTA11 A
Chr1	18951749	18951756	ATCOPIA93	9	HTA9 HTA11 A
Chr1	18973643	18973756	ATCOPIA93	4	HTA9 HTA11 A
Chr1	18977369	18977996	ATCOPIA93	4	HTA9 HTA11 A
Chr1	18977972	18977996	ATCOPIA93	2	HTA9 HTA11 A
Chr1	18988155	18988562	ATCOPIA93	2	HTA9 HTA11 A
Chr1	18999788	19000215	ATCOPIA93	2	HTA9 HTA11 A
Chr1	19081249	19081347	ATCOPIA93	2	HTA9 HTA11 A
Chr1	19139763	19139939	ATCOPIA93	2	HTA9 HTA11 A
Chr1	19225474	19225872	ATCOPIA93	2	HTA9 HTA11 A
Chr1	19227626	19227916	ATCOPIA93	3	HTA9 HTA11 A
Chr1	19269677	19270074	ATCOPIA93	2	HTA9 HTA11 A
Chr1	19332400	19332680	ATCOPIA93	2	HTA9 HTA11 A
Chr1	19334660	19334721	ATCOPIA93	4	HTA9 HTA11 A
Chr1	19354338	19354726	ATCOPIA93	2	HTA9 HTA11 A
Chr1	19359104	19359664	ATCOPIA93	2	HTA9 HTA11 A
Chr1	19386653	19387130	ATCOPIA93	3	HTA9 HTA11 A
Chr1	19461044	19461099	ATCOPIA93	5	HTA9 HTA11 A
Chr1	19517759	19518556	ATCOPIA93	4	HTA9 HTA11 A
Chr1	19606759	19607420	ATCOPIA93	2	HTA9 HTA11 A
Chr1	19618674	19618848	ATCOPIA93	2	HTA9 HTA11 A
Chr1	19708591	19708990	ATCOPIA93	2	HTA9 HTA11 A
Chr1	19765727	19765753	ATCOPIA93	7	HTA9 HTA11 A
Chr1	19794143	19794406	ATCOPIA93	2	HTA9 HTA11 A
Chr1	19804900	19805152	ATCOPIA93	4	HTA9 HTA11 A
Chr1	19829463	19829600	ATCOPIA93	5	HTA9 HTA11 A
Chr1	20045173	20045329	ATCOPIA93	8	HTA9 HTA11 A
Chr1	20048976	20048976	ATCOPIA93	2	HTA9 HTA11 A
Chr1	20050596	20051263	ATCOPIA93	2	HTA9 HTA11 A
Chr1	20051853	20052169	ATCOPIA93	2	HTA9 HTA11 A
Chr1	20056905	20057683	ATCOPIA93	4	HTA9 HTA11 A
Chr1	20100081	20100523	ATCOPIA93	2	HTA9 HTA11 A
Chr1	20152110	20152405	ATCOPIA93	2	HTA9 HTA11 A
Chr1	20173381	20173746	ATCOPIA93	2	HTA9 HTA11 A
Chr1	20236213	20236725	ATCOPIA93	3	HTA9 HTA11 A
Chr1	20284229	20284273	ATCOPIA93	2	HTA9 HTA11 A
Chr1	20378381	20379072	ATCOPIA93	2	HTA9 HTA11 A
Chr1	20391755	20391798	ATCOPIA93	6	HTA9 HTA11 A
Chr1	20426618	20426779	ATCOPIA93	4	HTA9 HTA11 A
Chr1	20484791	20485332	ATCOPIA93	2	HTA9 HTA11 A
Chr1	20525802	20525808	ATCOPIA93	14	HTA9 HTA11 A
Chr1	20527219	20527824	ATCOPIA93	3	HTA9 HTA11 A
Chr1	20591989	20592100	ATCOPIA93	3	HTA9 HTA11 A
Chr1	20626639	20626642	ATCOPIA93	6	HTA9 HTA11 A
Chr1	20689077	20689134	ATCOPIA93	11	HTA9 HTA11 A
Chr1	20758944	20759123	ATCOPIA93	3	HTA9 HTA11 A
Chr1	20772938	20772953	ATCOPIA93	8	HTA9 HTA11 A
Chr1	20774041	20774121	ATCOPIA93	6	HTA9 HTA11 A
Chr1	20828370	20829029	ATCOPIA93	2	HTA9 HTA11 A
Chr1	20829681	20830229	ATCOPIA93	3	HTA9 HTA11 A
Chr1	20894342	20894882	ATCOPIA93	2	HTA9 HTA11 A
Chr1	20962001	20962296	ATCOPIA93	2	HTA9 HTA11 A
Chr1	20974947	20975517	ATCOPIA93	5	HTA9 HTA11 A
Chr1	21062800	21062806	ATCOPIA93	10	HTA9 HTA11 A
Chr1	21070581	21071293	ATCOPIA93	6	HTA9 HTA11 A
Chr1	21110899	21110986	ATCOPIA93	3	HTA9 HTA11 A
Chr1	21113204	21113473	ATCOPIA93	5	HTA9 HTA11 A
Chr1	21114129	21114272	ATCOPIA93	2	HTA9 HTA11 A
Chr1	21251305	21251479	ATCOPIA93	3	HTA9 HTA11 A
Chr1	21252375	21253098	ATCOPIA93	3	HTA9 HTA11 A
Chr1	21258632	21258937	ATCOPIA93	7	HTA9 HTA11 A
Chr1	21262087	21262136	ATCOPIA93	2	HTA9 HTA11 A
Chr1	21312049	21312654	ATCOPIA93	2	HTA9 HTA11 A
Chr1	21316593	21316647	ATCOPIA93	4	HTA9 HTA11 A
Chr1	21438555	21438735	ATCOPIA93	3	HTA9 HTA11 A
Chr1	21539344	21539403	ATCOPIA93	7	HTA9 HTA11 A
Chr1	21546393	21546970	ATCOPIA93	2	HTA9 HTA11 A
Chr1	21633513	21633589	ATCOPIA93	8	HTA9 HTA11 A
Chr1	21638678	21638826	ATCOPIA93	3	HTA9 HTA11 A
Chr1	21664795	21664937	ATCOPIA93	3	HTA9 HTA11 A
Chr1	21708074	21708686	ATCOPIA93	5	HTA9 HTA11 A
Chr1	21763281	21763288	ATCOPIA93	3	HTA9 HTA11 A
Chr1	21854549	21854889	ATCOPIA93	6	HTA9 HTA11 A
Chr1	21913548	21913622	ATCOPIA93	3	HTA9 HTA11 A
Chr1	21948111	21948166	ATCOPIA93	10	HTA9 HTA11 A
Chr1	21997815	21998153	ATCOPIA93	3	HTA9 HTA11 A
Chr1	22007203	22007358	ATCOPIA93	4	HTA9 HTA11 A
Chr1	22010025	22010663	ATCOPIA93	3	HTA9 HTA11 A
Chr1	22027088	22027131	ATCOPIA93	10	HTA9 HTA11 A
Chr1	22028941	22029468	ATCOPIA93	2	HTA9 HTA11 A
Chr1	22029824	22030071	ATCOPIA93	3	HTA9 HTA11 A
Chr1	22032268	22032414	ATCOPIA93	3	HTA9 HTA11 A
Chr1	22084094	22084499	ATCOPIA93	2	HTA9 HTA11 A
Chr1	22151118	22151128	ATCOPIA93	3	HTA9 HTA11 A
Chr1	22233204	22233221	ATCOPIA93	3	HTA9 HTA11 A
Chr1	22360501	22360502	ATCOPIA93	7	HTA9 HTA11 A
Chr1	22431158	22431411	ATCOPIA93	2	HTA9 HTA11 A
Chr1	22446799	22446842	ATCOPIA93	3	HTA9 HTA11 A
Chr1	22511396	22511402	ATCOPIA93	6	HTA9 HTA11 A
Chr1	22519179	22519225	ATCOPIA93	4	HTA9 HTA11 A
Chr1	22623571	22623602	ATCOPIA93	5	HTA9 HTA11 A
Chr1	22625164	22625961	ATCOPIA93	2	HTA9 HTA11 A
Chr1	22689698	22690083	ATCOPIA93	4	HTA9 HTA11 A
Chr1	22706763	22706769	ATCOPIA93	2	HTA9 HTA11 A
Chr1	22868633	22868696	ATCOPIA93	3	HTA9 HTA11 A
Chr1	22897390	22897405	ATCOPIA93	4	HTA9 HTA11 A
Chr1	22914966	22914974	ATCOPIA93	4	HTA9 HTA11 A
Chr1	22966046	22966751	ATCOPIA93	2	HTA9 HTA11 A
Chr1	22973388	22973494	ATCOPIA93	4	HTA9 HTA11 A
Chr1	22988310	22989078	ATCOPIA93	2	HTA9 HTA11 A
Chr1	22990334	22990340	ATCOPIA93	4	HTA9 HTA11 A
Chr1	23004892	23004973	ATCOPIA93	7	HTA9 HTA11 A
Chr1	23052348	23053074	ATCOPIA93	7	HTA9 HTA11 A
Chr1	23053472	23053686	ATCOPIA93	5	HTA9 HTA11 A
Chr1	23248436	23248699	ATCOPIA93	2	HTA9 HTA11 A
Chr1	23310825	23311557	ATCOPIA93	3	HTA9 HTA11 A
Chr1	23328241	23328616	ATCOPIA93	2	HTA9 HTA11 A
Chr1	23335268	23335385	ATCOPIA93	2	HTA9 HTA11 A
Chr1	23337260	23337748	ATCOPIA93	2	HTA9 HTA11 A
Chr1	23343949	23344478	ATCOPIA93	2	HTA9 HTA11 A
Chr1	23399477	23399550	ATCOPIA93	3	HTA9 HTA11 A
Chr1	23437254	23438043	ATCOPIA93	4	HTA9 HTA11 A
Chr1	23448884	23448932	ATCOPIA93	3	HTA9 HTA11 A
Chr1	23449847	23450048	ATCOPIA93	2	HTA9 HTA11 A
Chr1	23495170	23495442	ATCOPIA93	4	HTA9 HTA11 A
Chr1	23505163	23505235	ATCOPIA93	3	HTA9 HTA11 A
Chr1	23662137	23662190	ATCOPIA93	2	HTA9 HTA11 A
Chr1	23690155	23690678	ATCOPIA93	2	HTA9 HTA11 A
Chr1	23729871	23730324	ATCOPIA93	2	HTA9 HTA11 A
Chr1	23753247	23753337	ATCOPIA93	3	HTA9 HTA11 A
Chr1	23816404	23816764	ATCOPIA93	2	HTA9 HTA11 A
Chr1	23823130	23823343	ATCOPIA93	2	HTA9 HTA11 A
Chr1	23850970	23851010	ATCOPIA93	2	HTA9 HTA11 A
Chr1	23851524	23851929	ATCOPIA93	3	HTA9 HTA11 A
Chr1	23872641	23872719	ATCOPIA93	3	HTA9 HTA11 A
Chr1	23874145	23874708	ATCOPIA93	3	HTA9 HTA11 A
Chr1	23876000	23876090	ATCOPIA93	2	HTA9 HTA11 A
Chr1	23951241	23951281	ATCOPIA93	2	HTA9 HTA11 A
Chr1	24028012	24028158	ATCOPIA93	3	HTA9 HTA11 A
Chr1	24038447	24039049	ATCOPIA93	2	HTA9 HTA11 A
Chr1	24040165	24040193	ATCOPIA93	6	HTA9 HTA11 A
Chr1	24114488	24114502	ATCOPIA93	4	HTA9 HTA11 A
Chr1	24162162	24162366	ATCOPIA93	2	HTA9 HTA11 A
Chr1	24166837	24167111	ATCOPIA93	4	HTA9 HTA11 A
Chr1	24232226	24232654	ATCOPIA93	2	HTA9 HTA11 A
Chr1	24268597	24268732	ATCOPIA93	4	HTA9 HTA11 A
Chr1	24269991	24270063	ATCOPIA93	5	HTA9 HTA11 A
Chr1	24283435	24283919	ATCOPIA93	2	HTA9 HTA11 A
Chr1	24285348	24285563	ATCOPIA93	8	HTA9 HTA11 A
Chr1	24288050	24288494	ATCOPIA93	3	HTA9 HTA11 A
Chr1	24288904	24289150	ATCOPIA93	2	HTA9 HTA11 A
Chr1	24289787	24290046	ATCOPIA93	4	HTA9 HTA11 A
Chr1	24315319	24315586	ATCOPIA93	2	HTA9 HTA11 A
Chr1	24328002	24328370	ATCOPIA93	2	HTA9 HTA11 A
Chr1	24400100	24400258	ATCOPIA93	4	HTA9 HTA11 A
Chr1	24412683	24412986	ATCOPIA93	2	HTA9 HTA11 A
Chr1	24416341	24416633	ATCOPIA93	2	HTA9 HTA11 A
Chr1	24430518	24430573	ATCOPIA93	4	HTA9 HTA11 A
Chr1	24452543	24452952	ATCOPIA93	4	HTA9 HTA11 A
Chr1	24476669	24476678	ATCOPIA93	10	HTA9 HTA11 A
Chr1	24478155	24478427	ATCOPIA93	3	HTA9 HTA11 A
Chr1	24479514	24479523	ATCOPIA93	7	HTA9 HTA11 A
Chr1	24498576	24498728	ATCOPIA93	2	HTA9 HTA11 A
Chr1	24509574	24510050	ATCOPIA93	3	HTA9 HTA11 A
Chr1	24517581	24517634	ATCOPIA93	3	HTA9 HTA11 A
Chr1	24525644	24525650	ATCOPIA93	7	HTA9 HTA11 A
Chr1	24583753	24583807	ATCOPIA93	2	HTA9 HTA11 A
Chr1	24590057	24590162	ATCOPIA93	6	HTA9 HTA11 A
Chr1	24643303	24643347	ATCOPIA93	6	HTA9 HTA11 A
Chr1	24653938	24653956	ATCOPIA93	2	HTA9 HTA11 A
Chr1	24662163	24662337	ATCOPIA93	3	HTA9 HTA11 A
Chr1	24791855	24791907	ATCOPIA93	3	HTA9 HTA11 A
Chr1	24806114	24806370	ATCOPIA93	5	HTA9 HTA11 A
Chr1	24870177	24870187	ATCOPIA93	4	HTA9 HTA11 A
Chr1	24901380	24901964	ATCOPIA93	2	HTA9 HTA11 A
Chr1	24909380	24909391	ATCOPIA93	2	HTA9 HTA11 A
Chr1	24911900	24912493	ATCOPIA93	2	HTA9 HTA11 A
Chr1	24946061	24946756	ATCOPIA93	2	HTA9 HTA11 A
Chr1	25027380	25027563	ATCOPIA93	3	HTA9 HTA11 A
Chr1	25030571	25030922	ATCOPIA93	2	HTA9 HTA11 A
Chr1	25032330	25032342	ATCOPIA93	5	HTA9 HTA11 A
Chr1	25063890	25064259	ATCOPIA93	2	HTA9 HTA11 A
Chr1	25139126	25139578	ATCOPIA93	2	HTA9 HTA11 A
Chr1	25163251	25163600	ATCOPIA93	2	HTA9 HTA11 A
Chr1	25191986	25192060	ATCOPIA93	7	HTA9 HTA11 A
Chr1	25207699	25208370	ATCOPIA93	3	HTA9 HTA11 A
Chr1	25231418	25231577	ATCOPIA93	2	HTA9 HTA11 A
Chr1	25339283	25339936	ATCOPIA93	3	HTA9 HTA11 A
Chr1	25386389	25386430	ATCOPIA93	4	HTA9 HTA11 A
Chr1	25438994	25439030	ATCOPIA93	2	HTA9 HTA11 A
Chr1	25485651	25485757	ATCOPIA93	4	HTA9 HTA11 A
Chr1	25501349	25501393	ATCOPIA93	3	HTA9 HTA11 A
Chr1	25522081	25522752	ATCOPIA93	2	HTA9 HTA11 A
Chr1	25584325	25584452	ATCOPIA93	4	HTA9 HTA11 A
Chr1	25588883	25589218	ATCOPIA93	5	HTA9 HTA11 A
Chr1	25612620	25612622	ATCOPIA93	4	HTA9 HTA11 A
Chr1	25643507	25643832	ATCOPIA93	3	HTA9 HTA11 A
Chr1	25654186	25654196	ATCOPIA93	3	HTA9 HTA11 A
Chr1	25770439	25770843	ATCOPIA93	2	HTA9 HTA11 A
Chr1	25822753	25822857	ATCOPIA93	6	HTA9 HTA11 A
Chr1	25825388	25825782	ATCOPIA93	2	HTA9 HTA11 A
Chr1	25832711	25832810	ATCOPIA93	3	HTA9 HTA11 A
Chr1	25993793	25993811	ATCOPIA93	3	HTA9 HTA11 A
Chr1	25999692	26000446	ATCOPIA93	4	HTA9 HTA11 A
Chr1	26050829	26051114	ATCOPIA93	2	HTA9 HTA11 A
Chr1	26101655	26101677	ATCOPIA93	2	HTA9 HTA11 A
Chr1	26150529	26150683	ATCOPIA93	3	HTA9 HTA11 A
Chr1	26188635	26188704	ATCOPIA93	2	HTA9 HTA11 A
Chr1	26228072	26228106	ATCOPIA93	6	HTA9 HTA11 A
Chr1	26260293	26261062	ATCOPIA93	3	HTA9 HTA11 A
Chr1	26311905	26312468	ATCOPIA93	2	HTA9 HTA11 A
Chr1	26460037	26460268	ATCOPIA93	3	HTA9 HTA11 A
Chr1	26570633	26570767	ATCOPIA93	4	HTA9 HTA11 A
Chr1	26586690	26586699	ATCOPIA93	6	HTA9 HTA11 A
Chr1	26596587	26596600	ATCOPIA93	3	HTA9 HTA11 A
Chr1	26644201	26644409	ATCOPIA93	2	HTA9 HTA11 A
Chr1	26670534	26670547	ATCOPIA93	14	HTA9 HTA11 A
Chr1	26695667	26695735	ATCOPIA93	6	HTA9 HTA11 A
Chr1	26718089	26718097	ATCOPIA93	3	HTA9 HTA11 A
Chr1	26827730	26827770	ATCOPIA93	8	HTA9 HTA11 A
Chr1	26883936	26884253	ATCOPIA93	2	HTA9 HTA11 A
Chr1	26902186	26902524	ATCOPIA93	2	HTA9 HTA11 A
Chr1	26905653	26905681	ATCOPIA93	8	HTA9 HTA11 A
Chr1	26912113	26912505	ATCOPIA93	3	HTA9 HTA11 A
Chr1	26988571	26989279	ATCOPIA93	2	HTA9 HTA11 A
Chr1	26990251	26990311	ATCOPIA93	3	HTA9 HTA11 A
Chr1	26992321	26992381	ATCOPIA93	4	HTA9 HTA11 A
Chr1	26995932	26996132	ATCOPIA93	2	HTA9 HTA11 A
Chr1	27055160	27055259	ATCOPIA93	3	HTA9 HTA11 A
Chr1	27055715	27055862	ATCOPIA93	2	HTA9 HTA11 A
Chr1	27073134	27073195	ATCOPIA93	2	HTA9 HTA11 A
Chr1	27074721	27074817	ATCOPIA93	3	HTA9 HTA11 A
Chr1	27111127	27111130	ATCOPIA93	9	HTA9 HTA11 A
Chr1	27111996	27112342	ATCOPIA93	2	HTA9 HTA11 A
Chr1	27121343	27122095	ATCOPIA93	4	HTA9 HTA11 A
Chr1	27123021	27123031	ATCOPIA93	2	HTA9 HTA11 A
Chr1	27207992	27208025	ATCOPIA93	4	HTA9 HTA11 A
Chr1	27290685	27290815	ATCOPIA93	2	HTA9 HTA11 A
Chr1	27306660	27307363	ATCOPIA93	2	HTA9 HTA11 A
Chr1	27334026	27334308	ATCOPIA93	4	HTA9 HTA11 A
Chr1	27389461	27390142	ATCOPIA93	2	HTA9 HTA11 A
Chr1	27393028	27393639	ATCOPIA93	2	HTA9 HTA11 A
Chr1	27415084	27415158	ATCOPIA93	5	HTA9 HTA11 A
Chr1	27447038	27447110	ATCOPIA93	7	HTA9 HTA11 A
Chr1	27452463	27452632	ATCOPIA93	10	HTA9 HTA11 A
Chr1	27680611	27680714	ATCOPIA93	2	HTA9 HTA11 A
Chr1	27758947	27758959	ATCOPIA93	9	HTA9 HTA11 A
Chr1	27802898	27802971	ATCOPIA93	2	HTA9 HTA11 A
Chr1	27812012	27812086	ATCOPIA93	5	HTA9 HTA11 A
Chr1	27857543	27858121	ATCOPIA93	2	HTA9 HTA11 A
Chr1	27964517	27964768	ATCOPIA93	2	HTA9 HTA11 A
Chr1	27965558	27966066	ATCOPIA93	2	HTA9 HTA11 A
Chr1	28004502	28004765	ATCOPIA93	3	HTA9 HTA11 A
Chr1	28050043	28050186	ATCOPIA93	3	HTA9 HTA11 A
Chr1	28056570	28056743	ATCOPIA93	2	HTA9 HTA11 A
Chr1	28060040	28060047	ATCOPIA93	6	HTA9 HTA11 A
Chr1	28114203	28114442	ATCOPIA93	5	HTA9 HTA11 A
Chr1	28123867	28124151	ATCOPIA93	2	HTA9 HTA11 A
Chr1	28127712	28128145	ATCOPIA93	5	HTA9 HTA11 A
Chr1	28166329	28166439	ATCOPIA93	6	HTA9 HTA11 A
Chr1	28205508	28205776	ATCOPIA93	2	HTA9 HTA11 A
Chr1	28295001	28295022	ATCOPIA93	10	HTA9 HTA11 A
Chr1	28322683	28322787	ATCOPIA93	6	HTA9 HTA11 A
Chr1	28395587	28395887	ATCOPIA93	4	HTA9 HTA11 A
Chr1	28395879	28395957	ATCOPIA93	3	HTA9 HTA11 A
Chr1	28399719	28399726	ATCOPIA93	9	HTA9 HTA11 A
Chr1	28469722	28469730	ATCOPIA93	6	HTA9 HTA11 A
Chr1	28488290	28488294	ATCOPIA93	6	HTA9 HTA11 A
Chr1	28591907	28592582	ATCOPIA93	2	HTA9 HTA11 A
Chr1	28595732	28595823	ATCOPIA93	4	HTA9 HTA11 A
Chr1	28597743	28598463	ATCOPIA93	5	HTA9 HTA11 A
Chr1	28599547	28599626	ATCOPIA93	3	HTA9 HTA11 A
Chr1	28700988	28701703	ATCOPIA93	2	HTA9 HTA11 A
Chr1	28731068	28731607	ATCOPIA93	5	HTA9 HTA11 A
Chr1	28739213	28739248	ATCOPIA93	7	HTA9 HTA11 A
Chr1	28757159	28757234	ATCOPIA93	3	HTA9 HTA11 A
Chr1	28783718	28783905	ATCOPIA93	3	HTA9 HTA11 A
Chr1	28816931	28817009	ATCOPIA93	11	HTA9 HTA11 A
Chr1	28829578	28829633	ATCOPIA93	3	HTA9 HTA11 A
Chr1	28839636	28840303	ATCOPIA93	3	HTA9 HTA11 A
Chr1	28842001	28842157	ATCOPIA93	5	HTA9 HTA11 A
Chr1	28899077	28899192	ATCOPIA93	4	HTA9 HTA11 A
Chr1	28920996	28921074	ATCOPIA93	3	HTA9 HTA11 A
Chr1	28982536	28982626	ATCOPIA93	4	HTA9 HTA11 A
Chr1	28995347	28995904	ATCOPIA93	5	HTA9 HTA11 A
Chr1	28998571	28998705	ATCOPIA93	2	HTA9 HTA11 A
Chr1	29033831	29034411	ATCOPIA93	3	HTA9 HTA11 A
Chr1	29054900	29055606	ATCOPIA93	2	HTA9 HTA11 A
Chr1	29068858	29068878	ATCOPIA93	3	HTA9 HTA11 A
Chr1	29114974	29115160	ATCOPIA93	4	HTA9 HTA11 A
Chr1	29161860	29162105	ATCOPIA93	3	HTA9 HTA11 A
Chr1	29181526	29181719	ATCOPIA93	4	HTA9 HTA11 A
Chr1	29227963	29228074	ATCOPIA93	4	HTA9 HTA11 A
Chr1	29236245	29236264	ATCOPIA93	11	HTA9 HTA11 A
Chr1	29238150	29238333	ATCOPIA93	4	HTA9 HTA11 A
Chr1	29348963	29348981	ATCOPIA93	2	HTA9 HTA11 A
Chr1	29373809	29373972	ATCOPIA93	7	HTA9 HTA11 A
Chr1	29413640	29414361	ATCOPIA93	3	HTA9 HTA11 A
Chr1	29487347	29487840	ATCOPIA93	3	HTA9 HTA11 A
Chr1	29498272	29499011	ATCOPIA93	2	HTA9 HTA11 A
Chr1	29511809	29511981	ATCOPIA93	3	HTA9 HTA11 A
Chr1	29517067	29517116	ATCOPIA93	5	HTA9 HTA11 A
Chr1	29520256	29520286	ATCOPIA93	7	HTA9 HTA11 A
Chr1	29528382	29528810	ATCOPIA93	5	HTA9 HTA11 A
Chr1	29529474	29529490	ATCOPIA93	15	HTA9 HTA11 A
Chr1	29542585	29542695	ATCOPIA93	2	HTA9 HTA11 A
Chr1	29564407	29565153	ATCOPIA93	3	HTA9 HTA11 A
Chr1	29606514	29606620	ATCOPIA93	6	HTA9 HTA11 A
Chr1	29624135	29624322	ATCOPIA93	2	HTA9 HTA11 A
Chr1	29690377	29691079	ATCOPIA93	5	HTA9 HTA11 A
Chr1	29786069	29786244	ATCOPIA93	2	HTA9 HTA11 A
Chr1	29787583	29787629	ATCOPIA93	7	HTA9 HTA11 A
Chr1	29866064	29866120	ATCOPIA93	4	HTA9 HTA11 A
Chr1	29867897	29868445	ATCOPIA93	5	HTA9 HTA11 A
Chr1	29876708	29876963	ATCOPIA93	3	HTA9 HTA11 A
Chr1	29940707	29940763	ATCOPIA93	2	HTA9 HTA11 A
Chr1	29942134	29942318	ATCOPIA93	9	HTA9 HTA11 A
Chr1	29953433	29953458	ATCOPIA93	3	HTA9 HTA11 A
Chr1	29982133	29982183	ATCOPIA93	3	HTA9 HTA11 A
Chr1	29997855	29998508	ATCOPIA93	3	HTA9 HTA11 A
Chr1	30049147	30049212	ATCOPIA93	6	HTA9 HTA11 A
Chr1	30050273	30050312	ATCOPIA93	9	HTA9 HTA11 A
Chr1	30198293	30198432	ATCOPIA93	2	HTA9 HTA11 A
Chr1	30204423	30204432	ATCOPIA93	8	HTA9 HTA11 A
Chr1	30205269	30205384	ATCOPIA93	5	HTA9 HTA11 A
Chr1	30308734	30309317	ATCOPIA93	3	HTA9 HTA11 A
Chr1	30316758	30316779	ATCOPIA93	8	HTA9 HTA11 A
Chr1	30351482	30351549	ATCOPIA93	4	HTA9 HTA11 A
Chr1	30380937	30381608	ATCOPIA93	2	HTA9 HTA11 A
Chr1	30384660	30385159	ATCOPIA93	3	HTA9 HTA11 A
Chr1	30411777	30412100	ATCOPIA93	2	HTA9 HTA11 A
Chr1	30421568	30421591	ATCOPIA93	4	HTA9 HTA11 A
Chr2	96082	96089	ATCOPIA93	14	HTA9 HTA11 A
Chr2	102519	102532	ATCOPIA93	10	HTA9 HTA11 A
Chr2	137124	137397	ATCOPIA93	2	HTA9 HTA11 A
Chr2	266790	266876	ATCOPIA93	3	HTA9 HTA11 A
Chr2	304691	304773	ATCOPIA93	5	HTA9 HTA11 A
Chr2	339409	339998	ATCOPIA93	3	HTA9 HTA11 A
Chr2	464499	465301	ATCOPIA93	2	HTA9 HTA11 A
Chr2	499096	499254	ATCOPIA93	3	HTA9 HTA11 A
Chr2	507637	507638	ATCOPIA93	6	HTA9 HTA11 A
Chr2	586504	586535	ATCOPIA93	7	HTA9 HTA11 A
Chr2	650201	650275	ATCOPIA93	5	HTA9 HTA11 A
Chr2	692909	692916	ATCOPIA93	5	HTA9 HTA11 A
Chr2	807377	807502	ATCOPIA93	3	HTA9 HTA11 A
Chr2	875442	875591	ATCOPIA93	6	HTA9 HTA11 A
Chr2	969373	969616	ATCOPIA93	2	HTA9 HTA11 A
Chr2	1057332	1057577	ATCOPIA93	3	HTA9 HTA11 A
Chr2	1160586	1160730	ATCOPIA93	5	HTA9 HTA11 A
Chr2	1168572	1168612	ATCOPIA93	10	HTA9 HTA11 A
Chr2	1204227	1205024	ATCOPIA93	2	HTA9 HTA11 A
Chr2	1333492	1333684	ATCOPIA93	2	HTA9 HTA11 A
Chr2	1377979	1378260	ATCOPIA93	4	HTA9 HTA11 A
Chr2	1486042	1486065	ATCOPIA93	6	HTA9 HTA11 A
Chr2	1574748	1574759	ATCOPIA93	8	HTA9 HTA11 A
Chr2	1594767	1595406	ATCOPIA93	5	HTA9 HTA11 A
Chr2	1715169	1715434	ATCOPIA93	2	HTA9 HTA11 A
Chr2	1723390	1723661	ATCOPIA93	4	HTA9 HTA11 A
Chr2	1733530	1734183	ATCOPIA93	2	HTA9 HTA11 A
Chr2	1773194	1773954	ATCOPIA93	2	HTA9 HTA11 A
Chr2	1868680	1868705	ATCOPIA93	3	HTA9 HTA11 A
Chr2	1919972	1920257	ATCOPIA93	2	HTA9 HTA11 A
Chr2	1976425	1976432	ATCOPIA93	3	HTA9 HTA11 A
Chr2	2629457	2629671	ATCOPIA93	5	HTA9 HTA11 A
Chr2	2927124	2927150	ATCOPIA93	4	HTA9 HTA11 A
Chr2	2976415	2976472	ATCOPIA93	4	HTA9 HTA11 A
Chr2	2980427	2980443	ATCOPIA93	4	HTA9 HTA11 A
Chr2	3667234	3667239	ATCOPIA93	5	HTA9 HTA11 A
Chr2	4069770	4070186	ATCOPIA93	2	HTA9 HTA11 A
Chr2	4892848	4893040	ATCOPIA93	4	HTA9 HTA11 A
Chr2	5189436	5190076	ATCOPIA93	4	HTA9 HTA11 A
Chr2	5540247	5540546	ATCOPIA93	3	HTA9 HTA11 A
Chr2	5540473	5540546	ATCOPIA93	2	HTA9 HTA11 A
Chr2	5547348	5547424	ATCOPIA93	3	HTA9 HTA11 A
Chr2	5680040	5680577	ATCOPIA93	3	HTA9 HTA11 A
Chr2	5858345	5858788	ATCOPIA93	3	HTA9 HTA11 A
Chr2	5859158	5859352	ATCOPIA93	3	HTA9 HTA11 A
Chr2	5934875	5934905	ATCOPIA93	5	HTA9 HTA11 A
Chr2	5936140	5936284	ATCOPIA93	4	HTA9 HTA11 A
Chr2	6182237	6182707	ATCOPIA93	2	HTA9 HTA11 A
Chr2	6183734	6183840	ATCOPIA93	4	HTA9 HTA11 A
Chr2	6312630	6313166	ATCOPIA93	2	HTA9 HTA11 A
Chr2	6315400	6315460	ATCOPIA93	6	HTA9 HTA11 A
Chr2	6558744	6558801	ATCOPIA93	2	HTA9 HTA11 A
Chr2	6586918	6587009	ATCOPIA93	2	HTA9 HTA11 A
Chr2	6711760	6711860	ATCOPIA93	5	HTA9 HTA11 A
Chr2	6744252	6744326	ATCOPIA93	5	HTA9 HTA11 A
Chr2	6757038	6757122	ATCOPIA93	4	HTA9 HTA11 A
Chr2	6806002	6806439	ATCOPIA93	2	HTA9 HTA11 A
Chr2	6823747	6823987	ATCOPIA93	4	HTA9 HTA11 A
Chr2	6824906	6824927	ATCOPIA93	10	HTA9 HTA11 A
Chr2	6868259	6868392	ATCOPIA93	5	HTA9 HTA11 A
Chr2	6916184	6916832	ATCOPIA93	2	HTA9 HTA11 A
Chr2	7022047	7022216	ATCOPIA93	3	HTA9 HTA11 A
Chr2	7061597	7062226	ATCOPIA93	6	HTA9 HTA11 A
Chr2	7065596	7065886	ATCOPIA93	2	HTA9 HTA11 A
Chr2	7097886	7098216	ATCOPIA93	2	HTA9 HTA11 A
Chr2	7172655	7173002	ATCOPIA93	3	HTA9 HTA11 A
Chr2	7181412	7181752	ATCOPIA93	3	HTA9 HTA11 A
Chr2	7321167	7321895	ATCOPIA93	2	HTA9 HTA11 A
Chr2	7403618	7403993	ATCOPIA93	3	HTA9 HTA11 A
Chr2	7427088	7427322	ATCOPIA93	2	HTA9 HTA11 A
Chr2	7430153	7430455	ATCOPIA93	3	HTA9 HTA11 A
Chr2	7430701	7431051	ATCOPIA93	2	HTA9 HTA11 A
Chr2	7496723	7496928	ATCOPIA93	2	HTA9 HTA11 A
Chr2	7536451	7536565	ATCOPIA93	3	HTA9 HTA11 A
Chr2	7699433	7699560	ATCOPIA93	4	HTA9 HTA11 A
Chr2	7709909	7710263	ATCOPIA93	2	HTA9 HTA11 A
Chr2	7760930	7761241	ATCOPIA93	2	HTA9 HTA11 A
Chr2	7762374	7762564	ATCOPIA93	2	HTA9 HTA11 A
Chr2	7773749	7773905	ATCOPIA93	2	HTA9 HTA11 A
Chr2	7848416	7848480	ATCOPIA93	4	HTA9 HTA11 A
Chr2	7920998	7921062	ATCOPIA93	8	HTA9 HTA11 A
Chr2	7926103	7926130	ATCOPIA93	6	HTA9 HTA11 A
Chr2	7933106	7933135	ATCOPIA93	5	HTA9 HTA11 A
Chr2	7945910	7946446	ATCOPIA93	2	HTA9 HTA11 A
Chr2	7965787	7965824	ATCOPIA93	5	HTA9 HTA11 A
Chr2	8044772	8045082	ATCOPIA93	4	HTA9 HTA11 A
Chr2	8062463	8063153	ATCOPIA93	2	HTA9 HTA11 A
Chr2	8109608	8109640	ATCOPIA93	4	HTA9 HTA11 A
Chr2	8243008	8243300	ATCOPIA93	4	HTA9 HTA11 A
Chr2	8246075	8246249	ATCOPIA93	2	HTA9 HTA11 A
Chr2	8285264	8285470	ATCOPIA93	2	HTA9 HTA11 A
Chr2	8328087	8328141	ATCOPIA93	9	HTA9 HTA11 A
Chr2	8489280	8489381	ATCOPIA93	7	HTA9 HTA11 A
Chr2	8497503	8497711	ATCOPIA93	4	HTA9 HTA11 A
Chr2	8499834	8499884	ATCOPIA93	2	HTA9 HTA11 A
Chr2	8592015	8592200	ATCOPIA93	3	HTA9 HTA11 A
Chr2	8776429	8776788	ATCOPIA93	2	HTA9 HTA11 A
Chr2	8840937	8841199	ATCOPIA93	2	HTA9 HTA11 A
Chr2	8939541	8939549	ATCOPIA93	8	HTA9 HTA11 A
Chr2	8943255	8943366	ATCOPIA93	2	HTA9 HTA11 A
Chr2	9011546	9011915	ATCOPIA93	7	HTA9 HTA11 A
Chr2	9020872	9020942	ATCOPIA93	10	HTA9 HTA11 A
Chr2	9081665	9081690	ATCOPIA93	14	HTA9 HTA11 A
Chr2	9086530	9086771	ATCOPIA93	2	HTA9 HTA11 A
Chr2	9160139	9160176	ATCOPIA93	9	HTA9 HTA11 A
Chr2	9282972	9283208	ATCOPIA93	3	HTA9 HTA11 A
Chr2	9283476	9284082	ATCOPIA93	2	HTA9 HTA11 A
Chr2	9371022	9371025	ATCOPIA93	10	HTA9 HTA11 A
Chr2	9377179	9377946	ATCOPIA93	3	HTA9 HTA11 A
Chr2	9380949	9380957	ATCOPIA93	7	HTA9 HTA11 A
Chr2	9401446	9401816	ATCOPIA93	2	HTA9 HTA11 A
Chr2	9564333	9564501	ATCOPIA93	3	HTA9 HTA11 A
Chr2	9583035	9583070	ATCOPIA93	14	HTA9 HTA11 A
Chr2	9593693	9594360	ATCOPIA93	2	HTA9 HTA11 A
Chr2	9720081	9720713	ATCOPIA93	2	HTA9 HTA11 A
Chr2	9745547	9745668	ATCOPIA93	6	HTA9 HTA11 A
Chr2	9753800	9753853	ATCOPIA93	3	HTA9 HTA11 A
Chr2	9785454	9786000	ATCOPIA93	2	HTA9 HTA11 A
Chr2	9807051	9807065	ATCOPIA93	4	HTA9 HTA11 A
Chr2	9811393	9811403	ATCOPIA93	8	HTA9 HTA11 A
Chr2	9872725	9872787	ATCOPIA93	3	HTA9 HTA11 A
Chr2	9879421	9879531	ATCOPIA93	4	HTA9 HTA11 A
Chr2	9985630	9985984	ATCOPIA93	4	HTA9 HTA11 A
Chr2	10020698	10020859	ATCOPIA93	2	HTA9 HTA11 A
Chr2	10047931	10048152	ATCOPIA93	8	HTA9 HTA11 A
Chr2	10057407	10057741	ATCOPIA93	4	HTA9 HTA11 A
Chr2	10084629	10085250	ATCOPIA93	2	HTA9 HTA11 A
Chr2	10189013	10189320	ATCOPIA93	3	HTA9 HTA11 A
Chr2	10244270	10244444	ATCOPIA93	6	HTA9 HTA11 A
Chr2	10256449	10256505	ATCOPIA93	6	HTA9 HTA11 A
Chr2	10299310	10299508	ATCOPIA93	4	HTA9 HTA11 A
Chr2	10300381	10300384	ATCOPIA93	17	HTA9 HTA11 A
Chr2	10314406	10315212	ATCOPIA93	2	HTA9 HTA11 A
Chr2	10317300	10317345	ATCOPIA93	4	HTA9 HTA11 A
Chr2	10363939	10364058	ATCOPIA93	3	HTA9 HTA11 A
Chr2	10526456	10526741	ATCOPIA93	5	HTA9 HTA11 A
Chr2	10537954	10537973	ATCOPIA93	3	HTA9 HTA11 A
Chr2	10538971	10539036	ATCOPIA93	3	HTA9 HTA11 A
Chr2	10576094	10576154	ATCOPIA93	5	HTA9 HTA11 A
Chr2	10670962	10671266	ATCOPIA93	2	HTA9 HTA11 A
Chr2	10700331	10701084	ATCOPIA93	2	HTA9 HTA11 A
Chr2	10736410	10737181	ATCOPIA93	2	HTA9 HTA11 A
Chr2	10742259	10743044	ATCOPIA93	3	HTA9 HTA11 A
Chr2	10744537	10744719	ATCOPIA93	6	HTA9 HTA11 A
Chr2	10747492	10747500	ATCOPIA93	9	HTA9 HTA11 A
Chr2	10777975	10778355	ATCOPIA93	2	HTA9 HTA11 A
Chr2	10895290	10895347	ATCOPIA93	5	HTA9 HTA11 A
Chr2	10903437	10904213	ATCOPIA93	2	HTA9 HTA11 A
Chr2	10948348	10948354	ATCOPIA93	11	HTA9 HTA11 A
Chr2	10972131	10972140	ATCOPIA93	6	HTA9 HTA11 A
Chr2	11011377	11011533	ATCOPIA93	2	HTA9 HTA11 A
Chr2	11021866	11022122	ATCOPIA93	2	HTA9 HTA11 A
Chr2	11078303	11078338	ATCOPIA93	5	HTA9 HTA11 A
Chr2	11144234	11144240	ATCOPIA93	3	HTA9 HTA11 A
Chr2	11173073	11173445	ATCOPIA93	3	HTA9 HTA11 A
Chr2	11174029	11174612	ATCOPIA93	2	HTA9 HTA11 A
Chr2	11195825	11195971	ATCOPIA93	4	HTA9 HTA11 A
Chr2	11198500	11198632	ATCOPIA93	3	HTA9 HTA11 A
Chr2	11244901	11244931	ATCOPIA93	6	HTA9 HTA11 A
Chr2	11284763	11284991	ATCOPIA93	2	HTA9 HTA11 A
Chr2	11298888	11299688	ATCOPIA93	5	HTA9 HTA11 A
Chr2	11356710	11357300	ATCOPIA93	9	HTA9 HTA11 A
Chr2	11369607	11370065	ATCOPIA93	2	HTA9 HTA11 A
Chr2	11377193	11377263	ATCOPIA93	8	HTA9 HTA11 A
Chr2	11440383	11440614	ATCOPIA93	6	HTA9 HTA11 A
Chr2	11457278	11457356	ATCOPIA93	5	HTA9 HTA11 A
Chr2	11553740	11553816	ATCOPIA93	4	HTA9 HTA11 A
Chr2	11692801	11692811	ATCOPIA93	6	HTA9 HTA11 A
Chr2	11709793	11710261	ATCOPIA93	2	HTA9 HTA11 A
Chr2	11729843	11729863	ATCOPIA93	12	HTA9 HTA11 A
Chr2	11746991	11747363	ATCOPIA93	2	HTA9 HTA11 A
Chr2	11783223	11783868	ATCOPIA93	2	HTA9 HTA11 A
Chr2	11823684	11823740	ATCOPIA93	7	HTA9 HTA11 A
Chr2	11860812	11860881	ATCOPIA93	10	HTA9 HTA11 A
Chr2	11891532	11891730	ATCOPIA93	4	HTA9 HTA11 A
Chr2	11897072	11897092	ATCOPIA93	2	HTA9 HTA11 A
Chr2	11930648	11931238	ATCOPIA93	3	HTA9 HTA11 A
Chr2	11942008	11942088	ATCOPIA93	3	HTA9 HTA11 A
Chr2	11951101	11951190	ATCOPIA93	5	HTA9 HTA11 A
Chr2	12001256	12001654	ATCOPIA93	2	HTA9 HTA11 A
Chr2	12027331	12027345	ATCOPIA93	9	HTA9 HTA11 A
Chr2	12089586	12089762	ATCOPIA93	5	HTA9 HTA11 A
Chr2	12104240	12104863	ATCOPIA93	2	HTA9 HTA11 A
Chr2	12166896	12166918	ATCOPIA93	2	HTA9 HTA11 A
Chr2	12167922	12168286	ATCOPIA93	3	HTA9 HTA11 A
Chr2	12250422	12250803	ATCOPIA93	3	HTA9 HTA11 A
Chr2	12311083	12311454	ATCOPIA93	3	HTA9 HTA11 A
Chr2	12316919	12317055	ATCOPIA93	2	HTA9 HTA11 A
Chr2	12345547	12345750	ATCOPIA93	2	HTA9 HTA11 A
Chr2	12404296	12404551	ATCOPIA93	2	HTA9 HTA11 A
Chr2	12507749	12508109	ATCOPIA93	2	HTA9 HTA11 A
Chr2	12513653	12514118	ATCOPIA93	2	HTA9 HTA11 A
Chr2	12526193	12526266	ATCOPIA93	3	HTA9 HTA11 A
Chr2	12527300	12527745	ATCOPIA93	4	HTA9 HTA11 A
Chr2	12535998	12536151	ATCOPIA93	11	HTA9 HTA11 A
Chr2	12584339	12584516	ATCOPIA93	3	HTA9 HTA11 A
Chr2	12585126	12585342	ATCOPIA93	2	HTA9 HTA11 A
Chr2	12585721	12586069	ATCOPIA93	3	HTA9 HTA11 A
Chr2	12586882	12587442	ATCOPIA93	2	HTA9 HTA11 A
Chr2	12597653	12598284	ATCOPIA93	3	HTA9 HTA11 A
Chr2	12598477	12599021	ATCOPIA93	2	HTA9 HTA11 A
Chr2	12608556	12608583	ATCOPIA93	2	HTA9 HTA11 A
Chr2	12624631	12624983	ATCOPIA93	2	HTA9 HTA11 A
Chr2	12650899	12651411	ATCOPIA93	2	HTA9 HTA11 A
Chr2	12718879	12719029	ATCOPIA93	9	HTA9 HTA11 A
Chr2	12721325	12722089	ATCOPIA93	2	HTA9 HTA11 A
Chr2	12757170	12757312	ATCOPIA93	3	HTA9 HTA11 A
Chr2	12773729	12773832	ATCOPIA93	2	HTA9 HTA11 A
Chr2	12786506	12786695	ATCOPIA93	5	HTA9 HTA11 A
Chr2	12795905	12795909	ATCOPIA93	6	HTA9 HTA11 A
Chr2	12814926	12815277	ATCOPIA93	2	HTA9 HTA11 A
Chr2	12893907	12893987	ATCOPIA93	6	HTA9 HTA11 A
Chr2	12926871	12926935	ATCOPIA93	6	HTA9 HTA11 A
Chr2	12974230	12974480	ATCOPIA93	3	HTA9 HTA11 A
Chr2	12978595	12978609	ATCOPIA93	10	HTA9 HTA11 A
Chr2	12998427	12998448	ATCOPIA93	8	HTA9 HTA11 A
Chr2	13023474	13023568	ATCOPIA93	3	HTA9 HTA11 A
Chr2	13108283	13108762	ATCOPIA93	3	HTA9 HTA11 A
Chr2	13146544	13146996	ATCOPIA93	5	HTA9 HTA11 A
Chr2	13147119	13147315	ATCOPIA93	3	HTA9 HTA11 A
Chr2	13317574	13317793	ATCOPIA93	2	HTA9 HTA11 A
Chr2	13352840	13353052	ATCOPIA93	5	HTA9 HTA11 A
Chr2	13366986	13367046	ATCOPIA93	3	HTA9 HTA11 A
Chr2	13415601	13415952	ATCOPIA93	2	HTA9 HTA11 A
Chr2	13436929	13437458	ATCOPIA93	3	HTA9 HTA11 A
Chr2	13454286	13454528	ATCOPIA93	4	HTA9 HTA11 A
Chr2	13488072	13488594	ATCOPIA93	2	HTA9 HTA11 A
Chr2	13515459	13515884	ATCOPIA93	2	HTA9 HTA11 A
Chr2	13547024	13547731	ATCOPIA93	3	HTA9 HTA11 A
Chr2	13577119	13577196	ATCOPIA93	3	HTA9 HTA11 A
Chr2	13582600	13582831	ATCOPIA93	3	HTA9 HTA11 A
Chr2	13686843	13687561	ATCOPIA93	2	HTA9 HTA11 A
Chr2	13692469	13692633	ATCOPIA93	4	HTA9 HTA11 A
Chr2	13737418	13737482	ATCOPIA93	3	HTA9 HTA11 A
Chr2	13740988	13741330	ATCOPIA93	2	HTA9 HTA11 A
Chr2	13742863	13743130	ATCOPIA93	3	HTA9 HTA11 A
Chr2	13782047	13782726	ATCOPIA93	2	HTA9 HTA11 A
Chr2	13790973	13791174	ATCOPIA93	2	HTA9 HTA11 A
Chr2	13813712	13814069	ATCOPIA93	2	HTA9 HTA11 A
Chr2	13821986	13822370	ATCOPIA93	3	HTA9 HTA11 A
Chr2	13836712	13836729	ATCOPIA93	4	HTA9 HTA11 A
Chr2	13843495	13844233	ATCOPIA93	4	HTA9 HTA11 A
Chr2	13950286	13950584	ATCOPIA93	5	HTA9 HTA11 A
Chr2	13988016	13988153	ATCOPIA93	2	HTA9 HTA11 A
Chr2	13997761	13997968	ATCOPIA93	2	HTA9 HTA11 A
Chr2	14016330	14016865	ATCOPIA93	3	HTA9 HTA11 A
Chr2	14040066	14040149	ATCOPIA93	5	HTA9 HTA11 A
Chr2	14101481	14101980	ATCOPIA93	2	HTA9 HTA11 A
Chr2	14123138	14123146	ATCOPIA93	8	HTA9 HTA11 A
Chr2	14202501	14203154	ATCOPIA93	3	HTA9 HTA11 A
Chr2	14304243	14304250	ATCOPIA93	2	HTA9 HTA11 A
Chr2	14366334	14366458	ATCOPIA93	3	HTA9 HTA11 A
Chr2	14428849	14428865	ATCOPIA93	17	HTA9 HTA11 A
Chr2	14456654	14457188	ATCOPIA93	2	HTA9 HTA11 A
Chr2	14493007	14493141	ATCOPIA93	2	HTA9 HTA11 A
Chr2	14517235	14517598	ATCOPIA93	2	HTA9 HTA11 A
Chr2	14544340	14544507	ATCOPIA93	2	HTA9 HTA11 A
Chr2	14700814	14700833	ATCOPIA93	3	HTA9 HTA11 A
Chr2	14706896	14707537	ATCOPIA93	3	HTA9 HTA11 A
Chr2	14709833	14709917	ATCOPIA93	4	HTA9 HTA11 A
Chr2	14793075	14793264	ATCOPIA93	2	HTA9 HTA11 A
Chr2	14805534	14805544	ATCOPIA93	17	HTA9 HTA11 A
Chr2	14827936	14828035	ATCOPIA93	2	HTA9 HTA11 A
Chr2	14854801	14854968	ATCOPIA93	4	HTA9 HTA11 A
Chr2	14956122	14956206	ATCOPIA93	4	HTA9 HTA11 A
Chr2	15005472	15006061	ATCOPIA93	2	HTA9 HTA11 A
Chr2	15053967	15054243	ATCOPIA93	4	HTA9 HTA11 A
Chr2	15054476	15054572	ATCOPIA93	4	HTA9 HTA11 A
Chr2	15085486	15085812	ATCOPIA93	2	HTA9 HTA11 A
Chr2	15091139	15091177	ATCOPIA93	4	HTA9 HTA11 A
Chr2	15091824	15091925	ATCOPIA93	6	HTA9 HTA11 A
Chr2	15108593	15108670	ATCOPIA93	8	HTA9 HTA11 A
Chr2	15118116	15118123	ATCOPIA93	7	HTA9 HTA11 A
Chr2	15229734	15229829	ATCOPIA93	4	HTA9 HTA11 A
Chr2	15237210	15237222	ATCOPIA93	5	HTA9 HTA11 A
Chr2	15398469	15398532	ATCOPIA93	5	HTA9 HTA11 A
Chr2	15533628	15534166	ATCOPIA93	2	HTA9 HTA11 A
Chr2	15645931	15646681	ATCOPIA93	2	HTA9 HTA11 A
Chr2	15669318	15669643	ATCOPIA93	3	HTA9 HTA11 A
Chr2	15672652	15672659	ATCOPIA93	6	HTA9 HTA11 A
Chr2	15709726	15709753	ATCOPIA93	4	HTA9 HTA11 A
Chr2	15723965	15723971	ATCOPIA93	2579	HTA9 HTA11 A
Chr2	15781680	15781688	ATCOPIA93	2	HTA9 HTA11 A
Chr2	15887820	15888014	ATCOPIA93	3	HTA9 HTA11 A
Chr2	15906967	15907335	ATCOPIA93	2	HTA9 HTA11 A
Chr2	15908181	15908605	ATCOPIA93	2	HTA9 HTA11 A
Chr2	15932985	15933074	ATCOPIA93	8	HTA9 HTA11 A
Chr2	15958327	15958519	ATCOPIA93	3	HTA9 HTA11 A
Chr2	16000083	16000392	ATCOPIA93	2	HTA9 HTA11 A
Chr2	16017366	16017388	ATCOPIA93	4	HTA9 HTA11 A
Chr2	16071747	16071771	ATCOPIA93	7	HTA9 HTA11 A
Chr2	16114248	16114441	ATCOPIA93	2	HTA9 HTA11 A
Chr2	16115809	16115824	ATCOPIA93	16	HTA9 HTA11 A
Chr2	16117481	16117571	ATCOPIA93	2	HTA9 HTA11 A
Chr2	16124247	16124982	ATCOPIA93	6	HTA9 HTA11 A
Chr2	16126918	16127063	ATCOPIA93	2	HTA9 HTA11 A
Chr2	16128161	16128182	ATCOPIA93	3	HTA9 HTA11 A
Chr2	16158769	16159336	ATCOPIA93	5	HTA9 HTA11 A
Chr2	16190482	16191178	ATCOPIA93	2	HTA9 HTA11 A
Chr2	16206964	16207332	ATCOPIA93	2	HTA9 HTA11 A
Chr2	16218305	16218644	ATCOPIA93	2	HTA9 HTA11 A
Chr2	16231824	16231843	ATCOPIA93	13	HTA9 HTA11 A
Chr2	16243804	16243819	ATCOPIA93	9	HTA9 HTA11 A
Chr2	16248972	16249009	ATCOPIA93	4	HTA9 HTA11 A
Chr2	16258664	16258853	ATCOPIA93	6	HTA9 HTA11 A
Chr2	16260027	16260335	ATCOPIA93	2	HTA9 HTA11 A
Chr2	16264078	16264518	ATCOPIA93	2	HTA9 HTA11 A
Chr2	16322225	16322229	ATCOPIA93	7	HTA9 HTA11 A
Chr2	16360780	16360812	ATCOPIA93	3	HTA9 HTA11 A
Chr2	16448501	16448547	ATCOPIA93	5	HTA9 HTA11 A
Chr2	16457986	16458175	ATCOPIA93	2	HTA9 HTA11 A
Chr2	16487615	16488420	ATCOPIA93	2	HTA9 HTA11 A
Chr2	16499292	16499468	ATCOPIA93	2	HTA9 HTA11 A
Chr2	16540236	16540313	ATCOPIA93	3	HTA9 HTA11 A
Chr2	16594834	16594956	ATCOPIA93	5	HTA9 HTA11 A
Chr2	16625598	16625609	ATCOPIA93	2	HTA9 HTA11 A
Chr2	16644481	16644565	ATCOPIA93	4	HTA9 HTA11 A
Chr2	16652886	16652920	ATCOPIA93	7	HTA9 HTA11 A
Chr2	16741820	16741832	ATCOPIA93	6	HTA9 HTA11 A
Chr2	16756681	16756770	ATCOPIA93	3	HTA9 HTA11 A
Chr2	16780018	16780233	ATCOPIA93	3	HTA9 HTA11 A
Chr2	16797023	16797514	ATCOPIA93	2	HTA9 HTA11 A
Chr2	16817318	16818027	ATCOPIA93	9	HTA9 HTA11 A
Chr2	16818019	16818067	ATCOPIA93	7	HTA9 HTA11 A
Chr2	16924963	16925181	ATCOPIA93	4	HTA9 HTA11 A
Chr2	16927064	16927068	ATCOPIA93	3	HTA9 HTA11 A
Chr2	16998780	16998864	ATCOPIA93	7	HTA9 HTA11 A
Chr2	16999839	16999918	ATCOPIA93	4	HTA9 HTA11 A
Chr2	17008034	17008593	ATCOPIA93	3	HTA9 HTA11 A
Chr2	17063339	17063346	ATCOPIA93	11	HTA9 HTA11 A
Chr2	17070661	17070667	ATCOPIA93	13	HTA9 HTA11 A
Chr2	17081448	17081493	ATCOPIA93	5	HTA9 HTA11 A
Chr2	17114460	17114528	ATCOPIA93	7	HTA9 HTA11 A
Chr2	17148622	17148742	ATCOPIA93	5	HTA9 HTA11 A
Chr2	17161228	17161279	ATCOPIA93	6	HTA9 HTA11 A
Chr2	17176304	17176518	ATCOPIA93	2	HTA9 HTA11 A
Chr2	17257512	17257647	ATCOPIA93	5	HTA9 HTA11 A
Chr2	17267492	17267527	ATCOPIA93	5	HTA9 HTA11 A
Chr2	17270246	17270724	ATCOPIA93	2	HTA9 HTA11 A
Chr2	17316059	17316343	ATCOPIA93	2	HTA9 HTA11 A
Chr2	17372248	17372986	ATCOPIA93	3	HTA9 HTA11 A
Chr2	17451266	17451275	ATCOPIA93	4	HTA9 HTA11 A
Chr2	17456435	17456707	ATCOPIA93	5	HTA9 HTA11 A
Chr2	17554935	17554962	ATCOPIA93	3	HTA9 HTA11 A
Chr2	17581387	17581498	ATCOPIA93	4	HTA9 HTA11 A
Chr2	17582315	17582387	ATCOPIA93	3	HTA9 HTA11 A
Chr2	17583092	17583135	ATCOPIA93	2	HTA9 HTA11 A
Chr2	17664341	17664626	ATCOPIA93	2	HTA9 HTA11 A
Chr2	17695128	17695153	ATCOPIA93	7	HTA9 HTA11 A
Chr2	17714570	17714609	ATCOPIA93	3	HTA9 HTA11 A
Chr2	17817613	17817664	ATCOPIA93	2	HTA9 HTA11 A
Chr2	17861226	17861247	ATCOPIA93	6	HTA9 HTA11 A
Chr2	17903240	17903250	ATCOPIA93	6	HTA9 HTA11 A
Chr2	17944603	17945079	ATCOPIA93	2	HTA9 HTA11 A
Chr2	18094786	18094936	ATCOPIA93	4	HTA9 HTA11 A
Chr2	18141132	18141266	ATCOPIA93	3	HTA9 HTA11 A
Chr2	18154487	18154531	ATCOPIA93	2	HTA9 HTA11 A
Chr2	18163347	18164049	ATCOPIA93	6	HTA9 HTA11 A
Chr2	18231848	18231860	ATCOPIA93	15	HTA9 HTA11 A
Chr2	18287591	18287712	ATCOPIA93	2	HTA9 HTA11 A
Chr2	18305851	18305974	ATCOPIA93	2	HTA9 HTA11 A
Chr2	18349385	18349440	ATCOPIA93	6	HTA9 HTA11 A
Chr2	18450744	18450940	ATCOPIA93	3	HTA9 HTA11 A
Chr2	18458271	18458435	ATCOPIA93	2	HTA9 HTA11 A
Chr2	18495563	18495569	ATCOPIA93	2479	HTA9 HTA11 A
Chr2	18506650	18507176	ATCOPIA93	2	HTA9 HTA11 A
Chr2	18621887	18622023	ATCOPIA93	5	HTA9 HTA11 A
Chr2	18642765	18642775	ATCOPIA93	12	HTA9 HTA11 A
Chr2	18661553	18661669	ATCOPIA93	2	HTA9 HTA11 A
Chr2	18753208	18753423	ATCOPIA93	4	HTA9 HTA11 A
Chr2	18774497	18774574	ATCOPIA93	3	HTA9 HTA11 A
Chr2	18845013	18845165	ATCOPIA93	4	HTA9 HTA11 A
Chr2	18850235	18850698	ATCOPIA93	2	HTA9 HTA11 A
Chr2	18888219	18888236	ATCOPIA93	7	HTA9 HTA11 A
Chr2	18903106	18903301	ATCOPIA93	3	HTA9 HTA11 A
Chr2	18914191	18914529	ATCOPIA93	2	HTA9 HTA11 A
Chr2	18954960	18954967	ATCOPIA93	5	HTA9 HTA11 A
Chr2	18991959	18991999	ATCOPIA93	12	HTA9 HTA11 A
Chr2	19037690	19038464	ATCOPIA93	3	HTA9 HTA11 A
Chr2	19059265	19059461	ATCOPIA93	3	HTA9 HTA11 A
Chr2	19134558	19134692	ATCOPIA93	4	HTA9 HTA11 A
Chr2	19147244	19147422	ATCOPIA93	4	HTA9 HTA11 A
Chr2	19182662	19183011	ATCOPIA93	3	HTA9 HTA11 A
Chr2	19199162	19199227	ATCOPIA93	2	HTA9 HTA11 A
Chr2	19233648	19233709	ATCOPIA93	8	HTA9 HTA11 A
Chr2	19297188	19297687	ATCOPIA93	6	HTA9 HTA11 A
Chr2	19321214	19321256	ATCOPIA93	3	HTA9 HTA11 A
Chr2	19411595	19412041	ATCOPIA93	3	HTA9 HTA11 A
Chr2	19520559	19520624	ATCOPIA93	10	HTA9 HTA11 A
Chr2	19560315	19560424	ATCOPIA93	7	HTA9 HTA11 A
Chr2	19562888	19563172	ATCOPIA93	2	HTA9 HTA11 A
Chr3	15373	15527	ATCOPIA93	2	HTA9 HTA11 A
Chr3	38156	38230	ATCOPIA93	5	HTA9 HTA11 A
Chr3	76846	76995	ATCOPIA93	2	HTA9 HTA11 A
Chr3	104053	104073	ATCOPIA93	5	HTA9 HTA11 A
Chr3	183436	183789	ATCOPIA93	4	HTA9 HTA11 A
Chr3	203331	203467	ATCOPIA93	2	HTA9 HTA11 A
Chr3	208759	209069	ATCOPIA93	3	HTA9 HTA11 A
Chr3	255255	255270	ATCOPIA93	8	HTA9 HTA11 A
Chr3	262799	262838	ATCOPIA93	6	HTA9 HTA11 A
Chr3	305398	305488	ATCOPIA93	3	HTA9 HTA11 A
Chr3	306650	306712	ATCOPIA93	5	HTA9 HTA11 A
Chr3	314624	314655	ATCOPIA93	4	HTA9 HTA11 A
Chr3	353094	353248	ATCOPIA93	2	HTA9 HTA11 A
Chr3	454704	454740	ATCOPIA93	3	HTA9 HTA11 A
Chr3	520560	521039	ATCOPIA93	2	HTA9 HTA11 A
Chr3	523814	523815	ATCOPIA93	9	HTA9 HTA11 A
Chr3	609629	609674	ATCOPIA93	7	HTA9 HTA11 A
Chr3	747016	747141	ATCOPIA93	2	HTA9 HTA11 A
Chr3	755766	756327	ATCOPIA93	2	HTA9 HTA11 A
Chr3	841878	842284	ATCOPIA93	2	HTA9 HTA11 A
Chr3	844503	844566	ATCOPIA93	3	HTA9 HTA11 A
Chr3	910318	910379	ATCOPIA93	3	HTA9 HTA11 A
Chr3	980292	980625	ATCOPIA93	3	HTA9 HTA11 A
Chr3	983736	983880	ATCOPIA93	2	HTA9 HTA11 A
Chr3	990229	990538	ATCOPIA93	2	HTA9 HTA11 A
Chr3	1037125	1037239	ATCOPIA93	3	HTA9 HTA11 A
Chr3	1042734	1043088	ATCOPIA93	4	HTA9 HTA11 A
Chr3	1090335	1090533	ATCOPIA93	3	HTA9 HTA11 A
Chr3	1121980	1122123	ATCOPIA93	2	HTA9 HTA11 A
Chr3	1137474	1137530	ATCOPIA93	4	HTA9 HTA11 A
Chr3	1164712	1165208	ATCOPIA93	2	HTA9 HTA11 A
Chr3	1255941	1255977	ATCOPIA93	5	HTA9 HTA11 A
Chr3	1292679	1292740	ATCOPIA93	7	HTA9 HTA11 A
Chr3	1340117	1340147	ATCOPIA93	3	HTA9 HTA11 A
Chr3	1374665	1375253	ATCOPIA93	2	HTA9 HTA11 A
Chr3	1380631	1381058	ATCOPIA93	2	HTA9 HTA11 A
Chr3	1381407	1381914	ATCOPIA93	4	HTA9 HTA11 A
Chr3	1454472	1454597	ATCOPIA93	5	HTA9 HTA11 A
Chr3	1457876	1457973	ATCOPIA93	6	HTA9 HTA11 A
Chr3	1495596	1495629	ATCOPIA93	18	HTA9 HTA11 A
Chr3	1562365	1562386	ATCOPIA93	8	HTA9 HTA11 A
Chr3	1585783	1586234	ATCOPIA93	2	HTA9 HTA11 A
Chr3	1640771	1640839	ATCOPIA93	4	HTA9 HTA11 A
Chr3	1641650	1641659	ATCOPIA93	13	HTA9 HTA11 A
Chr3	1642258	1642312	ATCOPIA93	2	HTA9 HTA11 A
Chr3	1651518	1651651	ATCOPIA93	3	HTA9 HTA11 A
Chr3	1683819	1683880	ATCOPIA93	2	HTA9 HTA11 A
Chr3	1690153	1690225	ATCOPIA93	3	HTA9 HTA11 A
Chr3	1710520	1710842	ATCOPIA93	2	HTA9 HTA11 A
Chr3	1713044	1713289	ATCOPIA93	3	HTA9 HTA11 A
Chr3	1719751	1720149	ATCOPIA93	5	HTA9 HTA11 A
Chr3	1727298	1727326	ATCOPIA93	13	HTA9 HTA11 A
Chr3	1749454	1749695	ATCOPIA93	2	HTA9 HTA11 A
Chr3	1750227	1750934	ATCOPIA93	5	HTA9 HTA11 A
Chr3	1751767	1752341	ATCOPIA93	2	HTA9 HTA11 A
Chr3	1768920	1768937	ATCOPIA93	12	HTA9 HTA11 A
Chr3	1822253	1822325	ATCOPIA93	5	HTA9 HTA11 A
Chr3	1881508	1882063	ATCOPIA93	2	HTA9 HTA11 A
Chr3	1909889	1910072	ATCOPIA93	2	HTA9 HTA11 A
Chr3	1915266	1915315	ATCOPIA93	4	HTA9 HTA11 A
Chr3	1939176	1939187	ATCOPIA93	5	HTA9 HTA11 A
Chr3	2140629	2141305	ATCOPIA93	3	HTA9 HTA11 A
Chr3	2149485	2149538	ATCOPIA93	8	HTA9 HTA11 A
Chr3	2154599	2154617	ATCOPIA93	3	HTA9 HTA11 A
Chr3	2209152	2209925	ATCOPIA93	8	HTA9 HTA11 A
Chr3	2210514	2211195	ATCOPIA93	2	HTA9 HTA11 A
Chr3	2226005	2226362	ATCOPIA93	3	HTA9 HTA11 A
Chr3	2256459	2256846	ATCOPIA93	3	HTA9 HTA11 A
Chr3	2363528	2363635	ATCOPIA93	4	HTA9 HTA11 A
Chr3	2511263	2511707	ATCOPIA93	2	HTA9 HTA11 A
Chr3	2529947	2530020	ATCOPIA93	3	HTA9 HTA11 A
Chr3	2601843	2602210	ATCOPIA93	2	HTA9 HTA11 A
Chr3	2696901	2696946	ATCOPIA93	4	HTA9 HTA11 A
Chr3	2738491	2738713	ATCOPIA93	10	HTA9 HTA11 A
Chr3	2798858	2799188	ATCOPIA93	3	HTA9 HTA11 A
Chr3	2802261	2802309	ATCOPIA93	3	HTA9 HTA11 A
Chr3	2805302	2805350	ATCOPIA93	4	HTA9 HTA11 A
Chr3	2881951	2882260	ATCOPIA93	2	HTA9 HTA11 A
Chr3	2915927	2916384	ATCOPIA93	3	HTA9 HTA11 A
Chr3	2936668	2936882	ATCOPIA93	5	HTA9 HTA11 A
Chr3	3002596	3002853	ATCOPIA93	2	HTA9 HTA11 A
Chr3	3040437	3040443	ATCOPIA93	8	HTA9 HTA11 A
Chr3	3052426	3053038	ATCOPIA93	4	HTA9 HTA11 A
Chr3	3064803	3064859	ATCOPIA93	6	HTA9 HTA11 A
Chr3	3086896	3087037	ATCOPIA93	2	HTA9 HTA11 A
Chr3	3183777	3183863	ATCOPIA93	2	HTA9 HTA11 A
Chr3	3195259	3195819	ATCOPIA93	2	HTA9 HTA11 A
Chr3	3196112	3196557	ATCOPIA93	2	HTA9 HTA11 A
Chr3	3256339	3256366	ATCOPIA93	5	HTA9 HTA11 A
Chr3	3258939	3259102	ATCOPIA93	6	HTA9 HTA11 A
Chr3	3310905	3311066	ATCOPIA93	4	HTA9 HTA11 A
Chr3	3359674	3359680	ATCOPIA93	14	HTA9 HTA11 A
Chr3	3375909	3376568	ATCOPIA93	2	HTA9 HTA11 A
Chr3	3407412	3407482	ATCOPIA93	9	HTA9 HTA11 A
Chr3	3480335	3480344	ATCOPIA93	11	HTA9 HTA11 A
Chr3	3611622	3611755	ATCOPIA93	3	HTA9 HTA11 A
Chr3	3681506	3681512	ATCOPIA93	4	HTA9 HTA11 A
Chr3	3685309	3685609	ATCOPIA93	3	HTA9 HTA11 A
Chr3	3783671	3784369	ATCOPIA93	2	HTA9 HTA11 A
Chr3	3874880	3875037	ATCOPIA93	2	HTA9 HTA11 A
Chr3	3886383	3886491	ATCOPIA93	3	HTA9 HTA11 A
Chr3	3987632	3988210	ATCOPIA93	2	HTA9 HTA11 A
Chr3	4033861	4033903	ATCOPIA93	9	HTA9 HTA11 A
Chr3	4047054	4047717	ATCOPIA93	2	HTA9 HTA11 A
Chr3	4160453	4160476	ATCOPIA93	13	HTA9 HTA11 A
Chr3	4166266	4166280	ATCOPIA93	8	HTA9 HTA11 A
Chr3	4211808	4211844	ATCOPIA93	2	HTA9 HTA11 A
Chr3	4213519	4213593	ATCOPIA93	7	HTA9 HTA11 A
Chr3	4313581	4313638	ATCOPIA93	3	HTA9 HTA11 A
Chr3	4421214	4421246	ATCOPIA93	6	HTA9 HTA11 A
Chr3	4448785	4448993	ATCOPIA93	2	HTA9 HTA11 A
Chr3	4450017	4450347	ATCOPIA93	2	HTA9 HTA11 A
Chr3	4453687	4453747	ATCOPIA93	5	HTA9 HTA11 A
Chr3	4493867	4493975	ATCOPIA93	5	HTA9 HTA11 A
Chr3	4517910	4518667	ATCOPIA93	4	HTA9 HTA11 A
Chr3	4619339	4619547	ATCOPIA93	5	HTA9 HTA11 A
Chr3	4623389	4623438	ATCOPIA93	8	HTA9 HTA11 A
Chr3	4644251	4644306	ATCOPIA93	6	HTA9 HTA11 A
Chr3	4644865	4645215	ATCOPIA93	2	HTA9 HTA11 A
Chr3	4646146	4646632	ATCOPIA93	3	HTA9 HTA11 A
Chr3	4697281	4697909	ATCOPIA93	2	HTA9 HTA11 A
Chr3	4746622	4746981	ATCOPIA93	3	HTA9 HTA11 A
Chr3	4759124	4759188	ATCOPIA93	6	HTA9 HTA11 A
Chr3	4825964	4826282	ATCOPIA93	2	HTA9 HTA11 A
Chr3	4889112	4889889	ATCOPIA93	2	HTA9 HTA11 A
Chr3	4890893	4890901	ATCOPIA93	6	HTA9 HTA11 A
Chr3	4944054	4944060	ATCOPIA93	5	HTA9 HTA11 A
Chr3	4999764	4999941	ATCOPIA93	5	HTA9 HTA11 A
Chr3	5148623	5148632	ATCOPIA93	7	HTA9 HTA11 A
Chr3	5238846	5239214	ATCOPIA93	2	HTA9 HTA11 A
Chr3	5305482	5305576	ATCOPIA93	2	HTA9 HTA11 A
Chr3	5311763	5311769	ATCOPIA93	17	HTA9 HTA11 A
Chr3	5317925	5317933	ATCOPIA93	3	HTA9 HTA11 A
Chr3	5464161	5464391	ATCOPIA93	3	HTA9 HTA11 A
Chr3	5480500	5480526	ATCOPIA93	8	HTA9 HTA11 A
Chr3	5536155	5536450	ATCOPIA93	2	HTA9 HTA11 A
Chr3	5540498	5541073	ATCOPIA93	2	HTA9 HTA11 A
Chr3	5544229	5544232	ATCOPIA93	3	HTA9 HTA11 A
Chr3	5555126	5555298	ATCOPIA93	3	HTA9 HTA11 A
Chr3	5556591	5557350	ATCOPIA93	4	HTA9 HTA11 A
Chr3	5565955	5565976	ATCOPIA93	9	HTA9 HTA11 A
Chr3	5601153	5601222	ATCOPIA93	4	HTA9 HTA11 A
Chr3	5641753	5642364	ATCOPIA93	4	HTA9 HTA11 A
Chr3	5673170	5673399	ATCOPIA93	8	HTA9 HTA11 A
Chr3	5674533	5674722	ATCOPIA93	2	HTA9 HTA11 A
Chr3	5701228	5701280	ATCOPIA93	4	HTA9 HTA11 A
Chr3	5721084	5721223	ATCOPIA93	2	HTA9 HTA11 A
Chr3	5767290	5767318	ATCOPIA93	3	HTA9 HTA11 A
Chr3	5767921	5768000	ATCOPIA93	2	HTA9 HTA11 A
Chr3	5778709	5779175	ATCOPIA93	2	HTA9 HTA11 A
Chr3	5819790	5819850	ATCOPIA93	2	HTA9 HTA11 A
Chr3	5989241	5989251	ATCOPIA93	6	HTA9 HTA11 A
Chr3	5996514	5997171	ATCOPIA93	4	HTA9 HTA11 A
Chr3	5999409	5999425	ATCOPIA93	7	HTA9 HTA11 A
Chr3	6018693	6019044	ATCOPIA93	2	HTA9 HTA11 A
Chr3	6020366	6020392	ATCOPIA93	4	HTA9 HTA11 A
Chr3	6021411	6021417	ATCOPIA93	5	HTA9 HTA11 A
Chr3	6087291	6087360	ATCOPIA93	5	HTA9 HTA11 A
Chr3	6190052	6190171	ATCOPIA93	6	HTA9 HTA11 A
Chr3	6248459	6248615	ATCOPIA93	3	HTA9 HTA11 A
Chr3	6273226	6273492	ATCOPIA93	2	HTA9 HTA11 A
Chr3	6288993	6289797	ATCOPIA93	4	HTA9 HTA11 A
Chr3	6290421	6290423	ATCOPIA93	7	HTA9 HTA11 A
Chr3	6292159	6292471	ATCOPIA93	3	HTA9 HTA11 A
Chr3	6399984	6400739	ATCOPIA93	2	HTA9 HTA11 A
Chr3	6447565	6447578	ATCOPIA93	6	HTA9 HTA11 A
Chr3	6513626	6513842	ATCOPIA93	2	HTA9 HTA11 A
Chr3	6518993	6519016	ATCOPIA93	7	HTA9 HTA11 A
Chr3	6599320	6599608	ATCOPIA93	2	HTA9 HTA11 A
Chr3	6652286	6652524	ATCOPIA93	5	HTA9 HTA11 A
Chr3	6660764	6660936	ATCOPIA93	2	HTA9 HTA11 A
Chr3	6662377	6662557	ATCOPIA93	3	HTA9 HTA11 A
Chr3	6675256	6675596	ATCOPIA93	2	HTA9 HTA11 A
Chr3	6711515	6712188	ATCOPIA93	2	HTA9 HTA11 A
Chr3	6776063	6776375	ATCOPIA93	5	HTA9 HTA11 A
Chr3	6778816	6778822	ATCOPIA93	6	HTA9 HTA11 A
Chr3	6794559	6795216	ATCOPIA93	4	HTA9 HTA11 A
Chr3	6795770	6795915	ATCOPIA93	2	HTA9 HTA11 A
Chr3	6806588	6806689	ATCOPIA93	5	HTA9 HTA11 A
Chr3	6933799	6934519	ATCOPIA93	4	HTA9 HTA11 A
Chr3	6935601	6935650	ATCOPIA93	15	HTA9 HTA11 A
Chr3	6938547	6938720	ATCOPIA93	6	HTA9 HTA11 A
Chr3	7004247	7004342	ATCOPIA93	3	HTA9 HTA11 A
Chr3	7051191	7051286	ATCOPIA93	4	HTA9 HTA11 A
Chr3	7150712	7151315	ATCOPIA93	2	HTA9 HTA11 A
Chr3	7180889	7181460	ATCOPIA93	2	HTA9 HTA11 A
Chr3	7219281	7219310	ATCOPIA93	4	HTA9 HTA11 A
Chr3	7230185	7230498	ATCOPIA93	2	HTA9 HTA11 A
Chr3	7237680	7238474	ATCOPIA93	3	HTA9 HTA11 A
Chr3	7261140	7261178	ATCOPIA93	3	HTA9 HTA11 A
Chr3	7429810	7430018	ATCOPIA93	3	HTA9 HTA11 A
Chr3	7445573	7446012	ATCOPIA93	2	HTA9 HTA11 A
Chr3	7579947	7580230	ATCOPIA93	2	HTA9 HTA11 A
Chr3	7598424	7598663	ATCOPIA93	5	HTA9 HTA11 A
Chr3	7602151	7602210	ATCOPIA93	4	HTA9 HTA11 A
Chr3	7604764	7605076	ATCOPIA93	3	HTA9 HTA11 A
Chr3	7624780	7625222	ATCOPIA93	2	HTA9 HTA11 A
Chr3	7647733	7647778	ATCOPIA93	2	HTA9 HTA11 A
Chr3	7667283	7667539	ATCOPIA93	3	HTA9 HTA11 A
Chr3	7725588	7726126	ATCOPIA93	3	HTA9 HTA11 A
Chr3	7727137	7727733	ATCOPIA93	2	HTA9 HTA11 A
Chr3	7728928	7729008	ATCOPIA93	2	HTA9 HTA11 A
Chr3	7731201	7731251	ATCOPIA93	6	HTA9 HTA11 A
Chr3	7742177	7742410	ATCOPIA93	2	HTA9 HTA11 A
Chr3	7742734	7743073	ATCOPIA93	2	HTA9 HTA11 A
Chr3	7746569	7746575	ATCOPIA93	8	HTA9 HTA11 A
Chr3	7757387	7757414	ATCOPIA93	3	HTA9 HTA11 A
Chr3	7864298	7864481	ATCOPIA93	2	HTA9 HTA11 A
Chr3	7869512	7870133	ATCOPIA93	2	HTA9 HTA11 A
Chr3	7871256	7871893	ATCOPIA93	3	HTA9 HTA11 A
Chr3	7928668	7928675	ATCOPIA93	8	HTA9 HTA11 A
Chr3	7930589	7930610	ATCOPIA93	3	HTA9 HTA11 A
Chr3	7998405	7998428	ATCOPIA93	6	HTA9 HTA11 A
Chr3	8025510	8025517	ATCOPIA93	6	HTA9 HTA11 A
Chr3	8068871	8068883	ATCOPIA93	4	HTA9 HTA11 A
Chr3	8072823	8072851	ATCOPIA93	7	HTA9 HTA11 A
Chr3	8104269	8104796	ATCOPIA93	3	HTA9 HTA11 A
Chr3	8239023	8239169	ATCOPIA93	2	HTA9 HTA11 A
Chr3	8270786	8270806	ATCOPIA93	2	HTA9 HTA11 A
Chr3	8279249	8279980	ATCOPIA93	6	HTA9 HTA11 A
Chr3	8315511	8315526	ATCOPIA93	4	HTA9 HTA11 A
Chr3	8317508	8317575	ATCOPIA93	3	HTA9 HTA11 A
Chr3	8390338	8390408	ATCOPIA93	6	HTA9 HTA11 A
Chr3	8410418	8410442	ATCOPIA93	2	HTA9 HTA11 A
Chr3	8429473	8429770	ATCOPIA93	3	HTA9 HTA11 A
Chr3	8609050	8609203	ATCOPIA93	4	HTA9 HTA11 A
Chr3	8610640	8610845	ATCOPIA93	2	HTA9 HTA11 A
Chr3	8618206	8618290	ATCOPIA93	2	HTA9 HTA11 A
Chr3	8660073	8660438	ATCOPIA93	3	HTA9 HTA11 A
Chr3	8715556	8715741	ATCOPIA93	4	HTA9 HTA11 A
Chr3	8766689	8767395	ATCOPIA93	2	HTA9 HTA11 A
Chr3	8793466	8794295	ATCOPIA93	5	HTA9 HTA11 A
Chr3	8887949	8887983	ATCOPIA93	7	HTA9 HTA11 A
Chr3	8888557	8888872	ATCOPIA93	2	HTA9 HTA11 A
Chr3	8889797	8890091	ATCOPIA93	3	HTA9 HTA11 A
Chr3	8914015	8914032	ATCOPIA93	6	HTA9 HTA11 A
Chr3	8957870	8957905	ATCOPIA93	5	HTA9 HTA11 A
Chr3	8958619	8958824	ATCOPIA93	3	HTA9 HTA11 A
Chr3	8989134	8989915	ATCOPIA93	2	HTA9 HTA11 A
Chr3	9023722	9023763	ATCOPIA93	4	HTA9 HTA11 A
Chr3	9038010	9038040	ATCOPIA93	5	HTA9 HTA11 A
Chr3	9144428	9144733	ATCOPIA93	4	HTA9 HTA11 A
Chr3	9145783	9146094	ATCOPIA93	2	HTA9 HTA11 A
Chr3	9163273	9163296	ATCOPIA93	10	HTA9 HTA11 A
Chr3	9165886	9166073	ATCOPIA93	3	HTA9 HTA11 A
Chr3	9170101	9170579	ATCOPIA93	3	HTA9 HTA11 A
Chr3	9237144	9237253	ATCOPIA93	4	HTA9 HTA11 A
Chr3	9292903	9293076	ATCOPIA93	3	HTA9 HTA11 A
Chr3	9336144	9336591	ATCOPIA93	3	HTA9 HTA11 A
Chr3	9404809	9405121	ATCOPIA93	3	HTA9 HTA11 A
Chr3	9407607	9407850	ATCOPIA93	3	HTA9 HTA11 A
Chr3	9412286	9412486	ATCOPIA93	3	HTA9 HTA11 A
Chr3	9512478	9512489	ATCOPIA93	8	HTA9 HTA11 A
Chr3	9571783	9571909	ATCOPIA93	3	HTA9 HTA11 A
Chr3	9574267	9574615	ATCOPIA93	3	HTA9 HTA11 A
Chr3	9594260	9594328	ATCOPIA93	2	HTA9 HTA11 A
Chr3	9704381	9705130	ATCOPIA93	4	HTA9 HTA11 A
Chr3	9771367	9771947	ATCOPIA93	2	HTA9 HTA11 A
Chr3	9781072	9781461	ATCOPIA93	2	HTA9 HTA11 A
Chr3	9848086	9848143	ATCOPIA93	4	HTA9 HTA11 A
Chr3	9863965	9863966	ATCOPIA93	7	HTA9 HTA11 A
Chr3	9973519	9973614	ATCOPIA93	2	HTA9 HTA11 A
Chr3	10102191	10102209	ATCOPIA93	7	HTA9 HTA11 A
Chr3	10141992	10142393	ATCOPIA93	4	HTA9 HTA11 A
Chr3	10389186	10389734	ATCOPIA93	3	HTA9 HTA11 A
Chr3	10399584	10400109	ATCOPIA93	2	HTA9 HTA11 A
Chr3	10420919	10421694	ATCOPIA93	4	HTA9 HTA11 A
Chr3	10459724	10459860	ATCOPIA93	2	HTA9 HTA11 A
Chr3	10855146	10855925	ATCOPIA93	3	HTA9 HTA11 A
Chr3	10907458	10907589	ATCOPIA93	5	HTA9 HTA11 A
Chr3	10959177	10959183	ATCOPIA93	8	HTA9 HTA11 A
Chr3	10967126	10967893	ATCOPIA93	2	HTA9 HTA11 A
Chr3	10995465	10995490	ATCOPIA93	13	HTA9 HTA11 A
Chr3	11074668	11075024	ATCOPIA93	2	HTA9 HTA11 A
Chr3	11084580	11084618	ATCOPIA93	4	HTA9 HTA11 A
Chr3	11123993	11124000	ATCOPIA93	3	HTA9 HTA11 A
Chr3	11275535	11275570	ATCOPIA93	8	HTA9 HTA11 A
Chr3	11413671	11413683	ATCOPIA93	2	HTA9 HTA11 A
Chr3	11523150	11523646	ATCOPIA93	2	HTA9 HTA11 A
Chr3	11573588	11574033	ATCOPIA93	3	HTA9 HTA11 A
Chr3	11604669	11604812	ATCOPIA93	3	HTA9 HTA11 A
Chr3	11671866	11672585	ATCOPIA93	2	HTA9 HTA11 A
Chr3	11728519	11728797	ATCOPIA93	4	HTA9 HTA11 A
Chr3	11738277	11738805	ATCOPIA93	3	HTA9 HTA11 A
Chr3	11961676	11961836	ATCOPIA93	3	HTA9 HTA11 A
Chr3	12365178	12365950	ATCOPIA93	5	HTA9 HTA11 A
Chr3	12688993	12689048	ATCOPIA93	2	HTA9 HTA11 A
Chr3	13000341	13000412	ATCOPIA93	7	HTA9 HTA11 A
Chr3	13098937	13099102	ATCOPIA93	2	HTA9 HTA11 A
Chr3	13424358	13424944	ATCOPIA93	2	HTA9 HTA11 A
Chr3	14326387	14326612	ATCOPIA93	2	HTA9 HTA11 A
Chr3	14753647	14753665	ATCOPIA93	14	HTA9 HTA11 A
Chr3	14943702	14943912	ATCOPIA93	3	HTA9 HTA11 A
Chr3	14945177	14945289	ATCOPIA93	7	HTA9 HTA11 A
Chr3	14945836	14946046	ATCOPIA93	2	HTA9 HTA11 A
Chr3	15001322	15001384	ATCOPIA93	4	HTA9 HTA11 A
Chr3	15024858	15024919	ATCOPIA93	4	HTA9 HTA11 A
Chr3	15172553	15172560	ATCOPIA93	4	HTA9 HTA11 A
Chr3	15197287	15197314	ATCOPIA93	8	HTA9 HTA11 A
Chr3	15560872	15560892	ATCOPIA93	4	HTA9 HTA11 A
Chr3	15568644	15568847	ATCOPIA93	3	HTA9 HTA11 A
Chr3	15615164	15615194	ATCOPIA93	4	HTA9 HTA11 A
Chr3	15656274	15656437	ATCOPIA93	5	HTA9 HTA11 A
Chr3	15677213	15677283	ATCOPIA93	2	HTA9 HTA11 A
Chr3	15840186	15840603	ATCOPIA93	2	HTA9 HTA11 A
Chr3	15927940	15928486	ATCOPIA93	2	HTA9 HTA11 A
Chr3	15950596	15950867	ATCOPIA93	3	HTA9 HTA11 A
Chr3	16153509	16153521	ATCOPIA93	2	HTA9 HTA11 A
Chr3	16197823	16197977	ATCOPIA93	2	HTA9 HTA11 A
Chr3	16249715	16249785	ATCOPIA93	3	HTA9 HTA11 A
Chr3	16315494	16316214	ATCOPIA93	2	HTA9 HTA11 A
Chr3	16329327	16329484	ATCOPIA93	3	HTA9 HTA11 A
Chr3	16359153	16359258	ATCOPIA93	3	HTA9 HTA11 A
Chr3	16367605	16367748	ATCOPIA93	2	HTA9 HTA11 A
Chr3	16382898	16382963	ATCOPIA93	4	HTA9 HTA11 A
Chr3	16415204	16415255	ATCOPIA93	5	HTA9 HTA11 A
Chr3	16426350	16426693	ATCOPIA93	2	HTA9 HTA11 A
Chr3	16445842	16445865	ATCOPIA93	4	HTA9 HTA11 A
Chr3	16447520	16447769	ATCOPIA93	3	HTA9 HTA11 A
Chr3	16486395	16486886	ATCOPIA93	4	HTA9 HTA11 A
Chr3	16516109	16516394	ATCOPIA93	2	HTA9 HTA11 A
Chr3	16535902	16535973	ATCOPIA93	9	HTA9 HTA11 A
Chr3	16580498	16580680	ATCOPIA93	2	HTA9 HTA11 A
Chr3	16597392	16597493	ATCOPIA93	2	HTA9 HTA11 A
Chr3	16676591	16676899	ATCOPIA93	2	HTA9 HTA11 A
Chr3	16688671	16688754	ATCOPIA93	4	HTA9 HTA11 A
Chr3	16718274	16718832	ATCOPIA93	3	HTA9 HTA11 A
Chr3	16720107	16720264	ATCOPIA93	2	HTA9 HTA11 A
Chr3	16721556	16721565	ATCOPIA93	13	HTA9 HTA11 A
Chr3	16747039	16747049	ATCOPIA93	4	HTA9 HTA11 A
Chr3	16771713	16771724	ATCOPIA93	11	HTA9 HTA11 A
Chr3	16945835	16946629	ATCOPIA93	2	HTA9 HTA11 A
Chr3	16948279	16948642	ATCOPIA93	4	HTA9 HTA11 A
Chr3	17016363	17016431	ATCOPIA93	6	HTA9 HTA11 A
Chr3	17130485	17131037	ATCOPIA93	4	HTA9 HTA11 A
Chr3	17132974	17133175	ATCOPIA93	4	HTA9 HTA11 A
Chr3	17190780	17190863	ATCOPIA93	2	HTA9 HTA11 A
Chr3	17211698	17211773	ATCOPIA93	7	HTA9 HTA11 A
Chr3	17211982	17212474	ATCOPIA93	8	HTA9 HTA11 A
Chr3	17259700	17259798	ATCOPIA93	2	HTA9 HTA11 A
Chr3	17345319	17346110	ATCOPIA93	4	HTA9 HTA11 A
Chr3	17400453	17400490	ATCOPIA93	7	HTA9 HTA11 A
Chr3	17447306	17447315	ATCOPIA93	4	HTA9 HTA11 A
Chr3	17465751	17465819	ATCOPIA93	3	HTA9 HTA11 A
Chr3	17466781	17467547	ATCOPIA93	2	HTA9 HTA11 A
Chr3	17509691	17510114	ATCOPIA93	3	HTA9 HTA11 A
Chr3	17570816	17570915	ATCOPIA93	5	HTA9 HTA11 A
Chr3	17629012	17629102	ATCOPIA93	3	HTA9 HTA11 A
Chr3	17653304	17653739	ATCOPIA93	3	HTA9 HTA11 A
Chr3	17657419	17657584	ATCOPIA93	4	HTA9 HTA11 A
Chr3	17754072	17754432	ATCOPIA93	3	HTA9 HTA11 A
Chr3	17856024	17856310	ATCOPIA93	6	HTA9 HTA11 A
Chr3	17868939	17869244	ATCOPIA93	2	HTA9 HTA11 A
Chr3	17874441	17874499	ATCOPIA93	6	HTA9 HTA11 A
Chr3	17900560	17901113	ATCOPIA93	2	HTA9 HTA11 A
Chr3	17904196	17904334	ATCOPIA93	3	HTA9 HTA11 A
Chr3	17916989	17917100	ATCOPIA93	5	HTA9 HTA11 A
Chr3	17924086	17924473	ATCOPIA93	5	HTA9 HTA11 A
Chr3	18022319	18022403	ATCOPIA93	6	HTA9 HTA11 A
Chr3	18025069	18025202	ATCOPIA93	5	HTA9 HTA11 A
Chr3	18025194	18025218	ATCOPIA93	4	HTA9 HTA11 A
Chr3	18065124	18065410	ATCOPIA93	3	HTA9 HTA11 A
Chr3	18083311	18083556	ATCOPIA93	2	HTA9 HTA11 A
Chr3	18192066	18192818	ATCOPIA93	2	HTA9 HTA11 A
Chr3	18200212	18200218	ATCOPIA93	14	HTA9 HTA11 A
Chr3	18225915	18225974	ATCOPIA93	2	HTA9 HTA11 A
Chr3	18226576	18226584	ATCOPIA93	4	HTA9 HTA11 A
Chr3	18252531	18252601	ATCOPIA93	4	HTA9 HTA11 A
Chr3	18260225	18260386	ATCOPIA93	2	HTA9 HTA11 A
Chr3	18291169	18291619	ATCOPIA93	2	HTA9 HTA11 A
Chr3	18292034	18292608	ATCOPIA93	3	HTA9 HTA11 A
Chr3	18315733	18315834	ATCOPIA93	3	HTA9 HTA11 A
Chr3	18389969	18389988	ATCOPIA93	3	HTA9 HTA11 A
Chr3	18390645	18391189	ATCOPIA93	3	HTA9 HTA11 A
Chr3	18428577	18428750	ATCOPIA93	3	HTA9 HTA11 A
Chr3	18430052	18430809	ATCOPIA93	2	HTA9 HTA11 A
Chr3	18432806	18433581	ATCOPIA93	4	HTA9 HTA11 A
Chr3	18435570	18435632	ATCOPIA93	2	HTA9 HTA11 A
Chr3	18463477	18463967	ATCOPIA93	3	HTA9 HTA11 A
Chr3	18498738	18498813	ATCOPIA93	2	HTA9 HTA11 A
Chr3	18575326	18575386	ATCOPIA93	2	HTA9 HTA11 A
Chr3	18591678	18592090	ATCOPIA93	2	HTA9 HTA11 A
Chr3	18592560	18592836	ATCOPIA93	3	HTA9 HTA11 A
Chr3	18597605	18597667	ATCOPIA93	3	HTA9 HTA11 A
Chr3	18598948	18599375	ATCOPIA93	6	HTA9 HTA11 A
Chr3	18610441	18610873	ATCOPIA93	3	HTA9 HTA11 A
Chr3	18612828	18613347	ATCOPIA93	2	HTA9 HTA11 A
Chr3	18613912	18614629	ATCOPIA93	4	HTA9 HTA11 A
Chr3	18620875	18620892	ATCOPIA93	3	HTA9 HTA11 A
Chr3	18621836	18622042	ATCOPIA93	3	HTA9 HTA11 A
Chr3	18671574	18671606	ATCOPIA93	4	HTA9 HTA11 A
Chr3	18732986	18732999	ATCOPIA93	6	HTA9 HTA11 A
Chr3	18769143	18769622	ATCOPIA93	2	HTA9 HTA11 A
Chr3	18774258	18775029	ATCOPIA93	2	HTA9 HTA11 A
Chr3	18801192	18801247	ATCOPIA93	2	HTA9 HTA11 A
Chr3	18867588	18867836	ATCOPIA93	2	HTA9 HTA11 A
Chr3	18968663	18969224	ATCOPIA93	3	HTA9 HTA11 A
Chr3	18970060	18970382	ATCOPIA93	3	HTA9 HTA11 A
Chr3	19087356	19087746	ATCOPIA93	3	HTA9 HTA11 A
Chr3	19098167	19098235	ATCOPIA93	3	HTA9 HTA11 A
Chr3	19099971	19099994	ATCOPIA93	2	HTA9 HTA11 A
Chr3	19174347	19174711	ATCOPIA93	5	HTA9 HTA11 A
Chr3	19195647	19196305	ATCOPIA93	2	HTA9 HTA11 A
Chr3	19239087	19239131	ATCOPIA93	4	HTA9 HTA11 A
Chr3	19352670	19352744	ATCOPIA93	4	HTA9 HTA11 A
Chr3	19402534	19402843	ATCOPIA93	3	HTA9 HTA11 A
Chr3	19443232	19443965	ATCOPIA93	2	HTA9 HTA11 A
Chr3	19450330	19450529	ATCOPIA93	2	HTA9 HTA11 A
Chr3	19462845	19463316	ATCOPIA93	2	HTA9 HTA11 A
Chr3	19497262	19497380	ATCOPIA93	3	HTA9 HTA11 A
Chr3	19530863	19531215	ATCOPIA93	2	HTA9 HTA11 A
Chr3	19540195	19540250	ATCOPIA93	3	HTA9 HTA11 A
Chr3	19641669	19642026	ATCOPIA93	2	HTA9 HTA11 A
Chr3	19648734	19649165	ATCOPIA93	4	HTA9 HTA11 A
Chr3	19652811	19652819	ATCOPIA93	2	HTA9 HTA11 A
Chr3	19676896	19677099	ATCOPIA93	2	HTA9 HTA11 A
Chr3	19678565	19678772	ATCOPIA93	2	HTA9 HTA11 A
Chr3	19714632	19714955	ATCOPIA93	2	HTA9 HTA11 A
Chr3	19717182	19717419	ATCOPIA93	2	HTA9 HTA11 A
Chr3	19723739	19723958	ATCOPIA93	4	HTA9 HTA11 A
Chr3	19724334	19724473	ATCOPIA93	3	HTA9 HTA11 A
Chr3	19773939	19773947	ATCOPIA93	17	HTA9 HTA11 A
Chr3	19802525	19802664	ATCOPIA93	3	HTA9 HTA11 A
Chr3	19814637	19814728	ATCOPIA93	3	HTA9 HTA11 A
Chr3	19840729	19840802	ATCOPIA93	4	HTA9 HTA11 A
Chr3	19887281	19887942	ATCOPIA93	3	HTA9 HTA11 A
Chr3	19901063	19901100	ATCOPIA93	4	HTA9 HTA11 A
Chr3	19921677	19921697	ATCOPIA93	5	HTA9 HTA11 A
Chr3	19933809	19933831	ATCOPIA93	4	HTA9 HTA11 A
Chr3	19969480	19970170	ATCOPIA93	2	HTA9 HTA11 A
Chr3	20018071	20018174	ATCOPIA93	3	HTA9 HTA11 A
Chr3	20086970	20087305	ATCOPIA93	3	HTA9 HTA11 A
Chr3	20111465	20111638	ATCOPIA93	2	HTA9 HTA11 A
Chr3	20138987	20138993	ATCOPIA93	10	HTA9 HTA11 A
Chr3	20146935	20146960	ATCOPIA93	5	HTA9 HTA11 A
Chr3	20154077	20154704	ATCOPIA93	2	HTA9 HTA11 A
Chr3	20208749	20209013	ATCOPIA93	3	HTA9 HTA11 A
Chr3	20399625	20400029	ATCOPIA93	3	HTA9 HTA11 A
Chr3	20506640	20506669	ATCOPIA93	4	HTA9 HTA11 A
Chr3	20533753	20533902	ATCOPIA93	3	HTA9 HTA11 A
Chr3	20566178	20566364	ATCOPIA93	2	HTA9 HTA11 A
Chr3	20591028	20591090	ATCOPIA93	2	HTA9 HTA11 A
Chr3	20689112	20689542	ATCOPIA93	3	HTA9 HTA11 A
Chr3	20695674	20696250	ATCOPIA93	3	HTA9 HTA11 A
Chr3	20742456	20742891	ATCOPIA93	3	HTA9 HTA11 A
Chr3	20747860	20748205	ATCOPIA93	3	HTA9 HTA11 A
Chr3	20812665	20812815	ATCOPIA93	4	HTA9 HTA11 A
Chr3	20849934	20850412	ATCOPIA93	2	HTA9 HTA11 A
Chr3	20979633	20979776	ATCOPIA93	2	HTA9 HTA11 A
Chr3	20980357	20980364	ATCOPIA93	6	HTA9 HTA11 A
Chr3	21023922	21024531	ATCOPIA93	10	HTA9 HTA11 A
Chr3	21061201	21061218	ATCOPIA93	2	HTA9 HTA11 A
Chr3	21188666	21188697	ATCOPIA93	6	HTA9 HTA11 A
Chr3	21214582	21214734	ATCOPIA93	4	HTA9 HTA11 A
Chr3	21218432	21218549	ATCOPIA93	4	HTA9 HTA11 A
Chr3	21259640	21259668	ATCOPIA93	5	HTA9 HTA11 A
Chr3	21297936	21298032	ATCOPIA93	2	HTA9 HTA11 A
Chr3	21338840	21338860	ATCOPIA93	11	HTA9 HTA11 A
Chr3	21367090	21367113	ATCOPIA93	6	HTA9 HTA11 A
Chr3	21372612	21372647	ATCOPIA93	3	HTA9 HTA11 A
Chr3	21481956	21482018	ATCOPIA93	3	HTA9 HTA11 A
Chr3	21483068	21483112	ATCOPIA93	5	HTA9 HTA11 A
Chr3	21506163	21506246	ATCOPIA93	8	HTA9 HTA11 A
Chr3	21549561	21549663	ATCOPIA93	7	HTA9 HTA11 A
Chr3	21557490	21557649	ATCOPIA93	3	HTA9 HTA11 A
Chr3	21578611	21578852	ATCOPIA93	4	HTA9 HTA11 A
Chr3	21581449	21581573	ATCOPIA93	5	HTA9 HTA11 A
Chr3	21596309	21596491	ATCOPIA93	3	HTA9 HTA11 A
Chr3	21695474	21695487	ATCOPIA93	5	HTA9 HTA11 A
Chr3	21740471	21740966	ATCOPIA93	2	HTA9 HTA11 A
Chr3	21747159	21747651	ATCOPIA93	3	HTA9 HTA11 A
Chr3	21749263	21749491	ATCOPIA93	3	HTA9 HTA11 A
Chr3	21752613	21752641	ATCOPIA93	3	HTA9 HTA11 A
Chr3	21820187	21820756	ATCOPIA93	3	HTA9 HTA11 A
Chr3	21843322	21844026	ATCOPIA93	2	HTA9 HTA11 A
Chr3	21884845	21885334	ATCOPIA93	2	HTA9 HTA11 A
Chr3	21888284	21888599	ATCOPIA93	3	HTA9 HTA11 A
Chr3	21902470	21902731	ATCOPIA93	3	HTA9 HTA11 A
Chr3	21903841	21903853	ATCOPIA93	8	HTA9 HTA11 A
Chr3	21904551	21904666	ATCOPIA93	6	HTA9 HTA11 A
Chr3	21930293	21930393	ATCOPIA93	9	HTA9 HTA11 A
Chr3	21941489	21942042	ATCOPIA93	4	HTA9 HTA11 A
Chr3	21997225	21997340	ATCOPIA93	2	HTA9 HTA11 A
Chr3	22092973	22093098	ATCOPIA93	2	HTA9 HTA11 A
Chr3	22189933	22190544	ATCOPIA93	2	HTA9 HTA11 A
Chr3	22210564	22210619	ATCOPIA93	9	HTA9 HTA11 A
Chr3	22211883	22212554	ATCOPIA93	3	HTA9 HTA11 A
Chr3	22248961	22249139	ATCOPIA93	2	HTA9 HTA11 A
Chr3	22257338	22257685	ATCOPIA93	2	HTA9 HTA11 A
Chr3	22278576	22278596	ATCOPIA93	5	HTA9 HTA11 A
Chr3	22279509	22279920	ATCOPIA93	2	HTA9 HTA11 A
Chr3	22325393	22325543	ATCOPIA93	3	HTA9 HTA11 A
Chr3	22334369	22334951	ATCOPIA93	7	HTA9 HTA11 A
Chr3	22370330	22371116	ATCOPIA93	4	HTA9 HTA11 A
Chr3	22396318	22396352	ATCOPIA93	3	HTA9 HTA11 A
Chr3	22400971	22401446	ATCOPIA93	2	HTA9 HTA11 A
Chr3	22402406	22402412	ATCOPIA93	2	HTA9 HTA11 A
Chr3	22403456	22403485	ATCOPIA93	8	HTA9 HTA11 A
Chr3	22441522	22441645	ATCOPIA93	10	HTA9 HTA11 A
Chr3	22445029	22445073	ATCOPIA93	13	HTA9 HTA11 A
Chr3	22465823	22466094	ATCOPIA93	2	HTA9 HTA11 A
Chr3	22548993	22549028	ATCOPIA93	16	HTA9 HTA11 A
Chr3	22552587	22553154	ATCOPIA93	3	HTA9 HTA11 A
Chr3	22632582	22632634	ATCOPIA93	6	HTA9 HTA11 A
Chr3	22681725	22682216	ATCOPIA93	5	HTA9 HTA11 A
Chr3	22721512	22721615	ATCOPIA93	3	HTA9 HTA11 A
Chr3	22744535	22744913	ATCOPIA93	2	HTA9 HTA11 A
Chr3	22755515	22755639	ATCOPIA93	2	HTA9 HTA11 A
Chr3	22807608	22808304	ATCOPIA93	2	HTA9 HTA11 A
Chr3	22848711	22849151	ATCOPIA93	4	HTA9 HTA11 A
Chr3	22850258	22850311	ATCOPIA93	3	HTA9 HTA11 A
Chr3	22856284	22856316	ATCOPIA93	4	HTA9 HTA11 A
Chr3	22871442	22871454	ATCOPIA93	7	HTA9 HTA11 A
Chr3	22903084	22903353	ATCOPIA93	3	HTA9 HTA11 A
Chr3	22998573	22998581	ATCOPIA93	6	HTA9 HTA11 A
Chr3	23010337	23010430	ATCOPIA93	5	HTA9 HTA11 A
Chr3	23019696	23019747	ATCOPIA93	9	HTA9 HTA11 A
Chr3	23048123	23048371	ATCOPIA93	2	HTA9 HTA11 A
Chr3	23101195	23101212	ATCOPIA93	5	HTA9 HTA11 A
Chr3	23104466	23104471	ATCOPIA93	9	HTA9 HTA11 A
Chr3	23106026	23106081	ATCOPIA93	4	HTA9 HTA11 A
Chr3	23193300	23193311	ATCOPIA93	6	HTA9 HTA11 A
Chr3	23208141	23208160	ATCOPIA93	6	HTA9 HTA11 A
Chr3	23315432	23315494	ATCOPIA93	5	HTA9 HTA11 A
Chr3	23365904	23365986	ATCOPIA93	4	HTA9 HTA11 A
Chr3	23369854	23370607	ATCOPIA93	2	HTA9 HTA11 A
Chr3	23390810	23390920	ATCOPIA93	3	HTA9 HTA11 A
Chr3	23407528	23407806	ATCOPIA93	3	HTA9 HTA11 A
Chr3	23423203	23423220	ATCOPIA93	9	HTA9 HTA11 A
Chr4	44835	45146	ATCOPIA93	2	HTA9 HTA11 A
Chr4	84159	84573	ATCOPIA93	2	HTA9 HTA11 A
Chr4	90230	90332	ATCOPIA93	2	HTA9 HTA11 A
Chr4	127205	127816	ATCOPIA93	3	HTA9 HTA11 A
Chr4	234810	234832	ATCOPIA93	6	HTA9 HTA11 A
Chr4	335676	336292	ATCOPIA93	2	HTA9 HTA11 A
Chr4	380903	381024	ATCOPIA93	3	HTA9 HTA11 A
Chr4	389109	389357	ATCOPIA93	4	HTA9 HTA11 A
Chr4	400755	401037	ATCOPIA93	3	HTA9 HTA11 A
Chr4	457609	457629	ATCOPIA93	7	HTA9 HTA11 A
Chr4	460550	460555	ATCOPIA93	11	HTA9 HTA11 A
Chr4	490231	490259	ATCOPIA93	2	HTA9 HTA11 A
Chr4	502866	502918	ATCOPIA93	7	HTA9 HTA11 A
Chr4	533750	534273	ATCOPIA93	3	HTA9 HTA11 A
Chr4	546203	546268	ATCOPIA93	6	HTA9 HTA11 A
Chr4	568566	568585	ATCOPIA93	6	HTA9 HTA11 A
Chr4	580419	580489	ATCOPIA93	2	HTA9 HTA11 A
Chr4	605456	606163	ATCOPIA93	2	HTA9 HTA11 A
Chr4	646605	646793	ATCOPIA93	2	HTA9 HTA11 A
Chr4	675650	675711	ATCOPIA93	8	HTA9 HTA11 A
Chr4	789440	790140	ATCOPIA93	4	HTA9 HTA11 A
Chr4	825228	825256	ATCOPIA93	4	HTA9 HTA11 A
Chr4	826074	826317	ATCOPIA93	5	HTA9 HTA11 A
Chr4	932905	933291	ATCOPIA93	2	HTA9 HTA11 A
Chr4	933814	934079	ATCOPIA93	2	HTA9 HTA11 A
Chr4	949284	949526	ATCOPIA93	2	HTA9 HTA11 A
Chr4	1006911	1007343	ATCOPIA93	2	HTA9 HTA11 A
Chr4	1014733	1014895	ATCOPIA93	2	HTA9 HTA11 A
Chr4	1036284	1036331	ATCOPIA93	2	HTA9 HTA11 A
Chr4	1064452	1064624	ATCOPIA93	2	HTA9 HTA11 A
Chr4	1065367	1066048	ATCOPIA93	6	HTA9 HTA11 A
Chr4	1157464	1157543	ATCOPIA93	3	HTA9 HTA11 A
Chr4	1186679	1187202	ATCOPIA93	4	HTA9 HTA11 A
Chr4	1213763	1213881	ATCOPIA93	2	HTA9 HTA11 A
Chr4	1310525	1310645	ATCOPIA93	4	HTA9 HTA11 A
Chr4	1340970	1341033	ATCOPIA93	6	HTA9 HTA11 A
Chr4	1341963	1342674	ATCOPIA93	4	HTA9 HTA11 A
Chr4	1344518	1344585	ATCOPIA93	2	HTA9 HTA11 A
Chr4	1394219	1394269	ATCOPIA93	3	HTA9 HTA11 A
Chr4	1429492	1429600	ATCOPIA93	3	HTA9 HTA11 A
Chr4	1479690	1479701	ATCOPIA93	5	HTA9 HTA11 A
Chr4	1489010	1489346	ATCOPIA93	2	HTA9 HTA11 A
Chr4	1555998	1556129	ATCOPIA93	2	HTA9 HTA11 A
Chr4	1560480	1561013	ATCOPIA93	3	HTA9 HTA11 A
Chr4	1583500	1583506	ATCOPIA93	8	HTA9 HTA11 A
Chr4	1796529	1796752	ATCOPIA93	4	HTA9 HTA11 A
Chr4	1976668	1976682	ATCOPIA93	3	HTA9 HTA11 A
Chr4	2167510	2167970	ATCOPIA93	4	HTA9 HTA11 A
Chr4	2197268	2197367	ATCOPIA93	2	HTA9 HTA11 A
Chr4	2260682	2260720	ATCOPIA93	7	HTA9 HTA11 A
Chr4	2262190	2262212	ATCOPIA93	2	HTA9 HTA11 A
Chr4	2278958	2279694	ATCOPIA93	2	HTA9 HTA11 A
Chr4	2291267	2291410	ATCOPIA93	5	HTA9 HTA11 A
Chr4	2386903	2387546	ATCOPIA93	2	HTA9 HTA11 A
Chr4	2446198	2446296	ATCOPIA93	2	HTA9 HTA11 A
Chr4	2478108	2478323	ATCOPIA93	3	HTA9 HTA11 A
Chr4	2668796	2668801	ATCOPIA93	6	HTA9 HTA11 A
Chr4	3130407	3130770	ATCOPIA93	3	HTA9 HTA11 A
Chr4	3505880	3505942	ATCOPIA93	2	HTA9 HTA11 A
Chr4	3605578	3606329	ATCOPIA93	2	HTA9 HTA11 A
Chr4	3853333	3853390	ATCOPIA93	5	HTA9 HTA11 A
Chr4	4659659	4659870	ATCOPIA93	3	HTA9 HTA11 A
Chr4	4709725	4709799	ATCOPIA93	2	HTA9 HTA11 A
Chr4	4802225	4802227	ATCOPIA93	9	HTA9 HTA11 A
Chr4	4842695	4842843	ATCOPIA93	3	HTA9 HTA11 A
Chr4	4860881	4861264	ATCOPIA93	2	HTA9 HTA11 A
Chr4	4868742	4868878	ATCOPIA93	5	HTA9 HTA11 A
Chr4	4874725	4874732	ATCOPIA93	9	HTA9 HTA11 A
Chr4	4881654	4881784	ATCOPIA93	2	HTA9 HTA11 A
Chr4	5077053	5077172	ATCOPIA93	2	HTA9 HTA11 A
Chr4	5168594	5169021	ATCOPIA93	2	HTA9 HTA11 A
Chr4	5514367	5514388	ATCOPIA93	12	HTA9 HTA11 A
Chr4	5577522	5577563	ATCOPIA93	4	HTA9 HTA11 A
Chr4	5593812	5593976	ATCOPIA93	3	HTA9 HTA11 A
Chr4	5618150	5618486	ATCOPIA93	2	HTA9 HTA11 A
Chr4	5899372	5899763	ATCOPIA93	2	HTA9 HTA11 A
Chr4	5985851	5985933	ATCOPIA93	8	HTA9 HTA11 A
Chr4	6051778	6052440	ATCOPIA93	2	HTA9 HTA11 A
Chr4	6060865	6061569	ATCOPIA93	3	HTA9 HTA11 A
Chr4	6181870	6181893	ATCOPIA93	2	HTA9 HTA11 A
Chr4	6200994	6201535	ATCOPIA93	5	HTA9 HTA11 A
Chr4	6381860	6381896	ATCOPIA93	4	HTA9 HTA11 A
Chr4	6392600	6393373	ATCOPIA93	2	HTA9 HTA11 A
Chr4	6413032	6413403	ATCOPIA93	9	HTA9 HTA11 A
Chr4	6491644	6491661	ATCOPIA93	7	HTA9 HTA11 A
Chr4	6502764	6502783	ATCOPIA93	2	HTA9 HTA11 A
Chr4	6540094	6540131	ATCOPIA93	6	HTA9 HTA11 A
Chr4	6547454	6547739	ATCOPIA93	5	HTA9 HTA11 A
Chr4	6617163	6617726	ATCOPIA93	3	HTA9 HTA11 A
Chr4	6712908	6712926	ATCOPIA93	5	HTA9 HTA11 A
Chr4	6715308	6715774	ATCOPIA93	2	HTA9 HTA11 A
Chr4	6730950	6730989	ATCOPIA93	4	HTA9 HTA11 A
Chr4	6758364	6758526	ATCOPIA93	2	HTA9 HTA11 A
Chr4	6813232	6813448	ATCOPIA93	4	HTA9 HTA11 A
Chr4	6814419	6814546	ATCOPIA93	6	HTA9 HTA11 A
Chr4	6814456	6814546	ATCOPIA93	5	HTA9 HTA11 A
Chr4	6816253	6816951	ATCOPIA93	2	HTA9 HTA11 A
Chr4	6835464	6835483	ATCOPIA93	2	HTA9 HTA11 A
Chr4	6918613	6918627	ATCOPIA93	4	HTA9 HTA11 A
Chr4	7038397	7038462	ATCOPIA93	5	HTA9 HTA11 A
Chr4	7082728	7082741	ATCOPIA93	3	HTA9 HTA11 A
Chr4	7169277	7169305	ATCOPIA93	6	HTA9 HTA11 A
Chr4	7171738	7171779	ATCOPIA93	8	HTA9 HTA11 A
Chr4	7233064	7233870	ATCOPIA93	3	HTA9 HTA11 A
Chr4	7240839	7241584	ATCOPIA93	2	HTA9 HTA11 A
Chr4	7267695	7267706	ATCOPIA93	5	HTA9 HTA11 A
Chr4	7282898	7283012	ATCOPIA93	3	HTA9 HTA11 A
Chr4	7294780	7294786	ATCOPIA93	5	HTA9 HTA11 A
Chr4	7311185	7311209	ATCOPIA93	6	HTA9 HTA11 A
Chr4	7317451	7318184	ATCOPIA93	3	HTA9 HTA11 A
Chr4	7331958	7332423	ATCOPIA93	3	HTA9 HTA11 A
Chr4	7335065	7335235	ATCOPIA93	4	HTA9 HTA11 A
Chr4	7351838	7351847	ATCOPIA93	10	HTA9 HTA11 A
Chr4	7523489	7524000	ATCOPIA93	2	HTA9 HTA11 A
Chr4	7538130	7538213	ATCOPIA93	3	HTA9 HTA11 A
Chr4	7543804	7543828	ATCOPIA93	6	HTA9 HTA11 A
Chr4	7560213	7560284	ATCOPIA93	2	HTA9 HTA11 A
Chr4	7590542	7590548	ATCOPIA93	19	HTA9 HTA11 A
Chr4	7657712	7658518	ATCOPIA93	3	HTA9 HTA11 A
Chr4	7674344	7674352	ATCOPIA93	9	HTA9 HTA11 A
Chr4	7741035	7741227	ATCOPIA93	2	HTA9 HTA11 A
Chr4	7792144	7792236	ATCOPIA93	7	HTA9 HTA11 A
Chr4	7794606	7794635	ATCOPIA93	3	HTA9 HTA11 A
Chr4	7919217	7919227	ATCOPIA93	1287	HTA9 HTA11 A
Chr4	7931017	7931698	ATCOPIA93	2	HTA9 HTA11 A
Chr4	7933161	7933694	ATCOPIA93	4	HTA9 HTA11 A
Chr4	7938268	7938364	ATCOPIA93	2	HTA9 HTA11 A
Chr4	8033591	8033886	ATCOPIA93	3	HTA9 HTA11 A
Chr4	8103869	8103942	ATCOPIA93	3	HTA9 HTA11 A
Chr4	8126973	8127476	ATCOPIA93	2	HTA9 HTA11 A
Chr4	8158285	8158366	ATCOPIA93	2	HTA9 HTA11 A
Chr4	8175581	8175605	ATCOPIA93	11	HTA9 HTA11 A
Chr4	8187139	8187330	ATCOPIA93	5	HTA9 HTA11 A
Chr4	8229271	8229459	ATCOPIA93	2	HTA9 HTA11 A
Chr4	8277455	8277465	ATCOPIA93	10	HTA9 HTA11 A
Chr4	8283523	8283730	ATCOPIA93	3	HTA9 HTA11 A
Chr4	8285042	8285103	ATCOPIA93	3	HTA9 HTA11 A
Chr4	8289977	8291287	ATCOPIA93	4	HTA9 HTA11 A
Chr4	8292144	8292765	ATCOPIA93	3	HTA9 HTA11 A
Chr4	8307245	8307633	ATCOPIA93	2	HTA9 HTA11 A
Chr4	8405981	8406594	ATCOPIA93	4	HTA9 HTA11 A
Chr4	8466881	8466894	ATCOPIA93	4	HTA9 HTA11 A
Chr4	8470383	8471112	ATCOPIA93	2	HTA9 HTA11 A
Chr4	8499002	8499615	ATCOPIA93	2	HTA9 HTA11 A
Chr4	8643100	8643618	ATCOPIA93	2	HTA9 HTA11 A
Chr4	8674510	8674655	ATCOPIA93	5	HTA9 HTA11 A
Chr4	8698119	8698140	ATCOPIA93	5	HTA9 HTA11 A
Chr4	8787718	8788012	ATCOPIA93	2	HTA9 HTA11 A
Chr4	8830801	8830807	ATCOPIA93	3	HTA9 HTA11 A
Chr4	8849980	8850541	ATCOPIA93	5	HTA9 HTA11 A
Chr4	8925962	8925970	ATCOPIA93	21	HTA9 HTA11 A
Chr4	8985127	8985727	ATCOPIA93	2	HTA9 HTA11 A
Chr4	9017736	9017741	ATCOPIA93	7	HTA9 HTA11 A
Chr4	9050726	9050756	ATCOPIA93	4	HTA9 HTA11 A
Chr4	9061531	9061585	ATCOPIA93	4	HTA9 HTA11 A
Chr4	9091405	9091690	ATCOPIA93	4	HTA9 HTA11 A
Chr4	9092498	9093126	ATCOPIA93	4	HTA9 HTA11 A
Chr4	9110374	9110559	ATCOPIA93	2	HTA9 HTA11 A
Chr4	9143439	9143623	ATCOPIA93	5	HTA9 HTA11 A
Chr4	9191840	9191881	ATCOPIA93	5	HTA9 HTA11 A
Chr4	9202661	9202882	ATCOPIA93	2	HTA9 HTA11 A
Chr4	9282749	9282782	ATCOPIA93	3	HTA9 HTA11 A
Chr4	9283748	9284103	ATCOPIA93	2	HTA9 HTA11 A
Chr4	9285230	9285231	ATCOPIA93	2	HTA9 HTA11 A
Chr4	9287233	9287344	ATCOPIA93	4	HTA9 HTA11 A
Chr4	9299133	9299182	ATCOPIA93	4	HTA9 HTA11 A
Chr4	9301618	9301650	ATCOPIA93	6	HTA9 HTA11 A
Chr4	9354311	9354336	ATCOPIA93	8	HTA9 HTA11 A
Chr4	9389404	9389517	ATCOPIA93	2	HTA9 HTA11 A
Chr4	9393261	9393519	ATCOPIA93	3	HTA9 HTA11 A
Chr4	9403557	9403956	ATCOPIA93	2	HTA9 HTA11 A
Chr4	9458381	9458797	ATCOPIA93	2	HTA9 HTA11 A
Chr4	9466802	9466833	ATCOPIA93	6	HTA9 HTA11 A
Chr4	9528723	9528796	ATCOPIA93	6	HTA9 HTA11 A
Chr4	9594101	9594185	ATCOPIA93	5	HTA9 HTA11 A
Chr4	9686198	9686284	ATCOPIA93	3	HTA9 HTA11 A
Chr4	9752086	9752190	ATCOPIA93	5	HTA9 HTA11 A
Chr4	9772097	9772103	ATCOPIA93	8	HTA9 HTA11 A
Chr4	9800340	9800605	ATCOPIA93	2	HTA9 HTA11 A
Chr4	9816859	9816878	ATCOPIA93	7	HTA9 HTA11 A
Chr4	9915474	9915477	ATCOPIA93	3	HTA9 HTA11 A
Chr4	9931474	9931793	ATCOPIA93	2	HTA9 HTA11 A
Chr4	9959804	9959828	ATCOPIA93	3	HTA9 HTA11 A
Chr4	9982872	9983009	ATCOPIA93	4	HTA9 HTA11 A
Chr4	9991484	9991666	ATCOPIA93	2	HTA9 HTA11 A
Chr4	10030975	10031502	ATCOPIA93	3	HTA9 HTA11 A
Chr4	10181618	10182303	ATCOPIA93	3	HTA9 HTA11 A
Chr4	10194538	10194622	ATCOPIA93	4	HTA9 HTA11 A
Chr4	10195999	10196522	ATCOPIA93	2	HTA9 HTA11 A
Chr4	10212161	10212781	ATCOPIA93	2	HTA9 HTA11 A
Chr4	10301335	10301712	ATCOPIA93	2	HTA9 HTA11 A
Chr4	10365065	10365073	ATCOPIA93	16	HTA9 HTA11 A
Chr4	10383934	10383967	ATCOPIA93	3	HTA9 HTA11 A
Chr4	10402817	10402826	ATCOPIA93	6	HTA9 HTA11 A
Chr4	10605370	10605377	ATCOPIA93	3	HTA9 HTA11 A
Chr4	10643931	10644193	ATCOPIA93	2	HTA9 HTA11 A
Chr4	10644888	10644913	ATCOPIA93	3	HTA9 HTA11 A
Chr4	10651277	10651581	ATCOPIA93	2	HTA9 HTA11 A
Chr4	10656482	10656501	ATCOPIA93	8	HTA9 HTA11 A
Chr4	10666048	10666062	ATCOPIA93	3	HTA9 HTA11 A
Chr4	10669843	10670388	ATCOPIA93	2	HTA9 HTA11 A
Chr4	10752847	10753435	ATCOPIA93	2	HTA9 HTA11 A
Chr4	10761587	10761595	ATCOPIA93	8	HTA9 HTA11 A
Chr4	10791170	10791580	ATCOPIA93	3	HTA9 HTA11 A
Chr4	10905202	10905714	ATCOPIA93	2	HTA9 HTA11 A
Chr4	10930221	10930264	ATCOPIA93	5	HTA9 HTA11 A
Chr4	10931066	10931104	ATCOPIA93	2	HTA9 HTA11 A
Chr4	10931689	10932131	ATCOPIA93	2	HTA9 HTA11 A
Chr4	10937385	10937442	ATCOPIA93	7	HTA9 HTA11 A
Chr4	10938086	10938485	ATCOPIA93	4	HTA9 HTA11 A
Chr4	10973109	10973634	ATCOPIA93	2	HTA9 HTA11 A
Chr4	11132692	11132890	ATCOPIA93	3	HTA9 HTA11 A
Chr4	11273155	11273550	ATCOPIA93	3	HTA9 HTA11 A
Chr4	11295740	11295907	ATCOPIA93	2	HTA9 HTA11 A
Chr4	11322244	11322998	ATCOPIA93	2	HTA9 HTA11 A
Chr4	11344803	11345282	ATCOPIA93	3	HTA9 HTA11 A
Chr4	11346858	11347520	ATCOPIA93	2	HTA9 HTA11 A
Chr4	11348997	11349674	ATCOPIA93	2	HTA9 HTA11 A
Chr4	11397228	11397299	ATCOPIA93	4	HTA9 HTA11 A
Chr4	11418462	11418757	ATCOPIA93	2	HTA9 HTA11 A
Chr4	11436708	11436879	ATCOPIA93	2	HTA9 HTA11 A
Chr4	11438316	11438496	ATCOPIA93	5	HTA9 HTA11 A
Chr4	11468209	11468562	ATCOPIA93	2	HTA9 HTA11 A
Chr4	11475345	11475556	ATCOPIA93	3	HTA9 HTA11 A
Chr4	11527103	11527533	ATCOPIA93	2	HTA9 HTA11 A
Chr4	11599869	11600035	ATCOPIA93	3	HTA9 HTA11 A
Chr4	11616812	11617140	ATCOPIA93	6	HTA9 HTA11 A
Chr4	11683296	11683379	ATCOPIA93	4	HTA9 HTA11 A
Chr4	11709406	11709989	ATCOPIA93	3	HTA9 HTA11 A
Chr4	11721581	11721826	ATCOPIA93	6	HTA9 HTA11 A
Chr4	11724962	11725074	ATCOPIA93	2	HTA9 HTA11 A
Chr4	11757302	11757346	ATCOPIA93	6	HTA9 HTA11 A
Chr4	11827765	11827932	ATCOPIA93	4	HTA9 HTA11 A
Chr4	11850174	11850735	ATCOPIA93	3	HTA9 HTA11 A
Chr4	11881559	11882017	ATCOPIA93	4	HTA9 HTA11 A
Chr4	11888491	11888803	ATCOPIA93	2	HTA9 HTA11 A
Chr4	11892881	11892921	ATCOPIA93	6	HTA9 HTA11 A
Chr4	11952822	11952853	ATCOPIA93	9	HTA9 HTA11 A
Chr4	12032988	12033032	ATCOPIA93	8	HTA9 HTA11 A
Chr4	12044517	12045106	ATCOPIA93	3	HTA9 HTA11 A
Chr4	12101379	12101385	ATCOPIA93	2	HTA9 HTA11 A
Chr4	12113194	12113942	ATCOPIA93	2	HTA9 HTA11 A
Chr4	12138371	12138805	ATCOPIA93	2	HTA9 HTA11 A
Chr4	12151258	12151512	ATCOPIA93	2	HTA9 HTA11 A
Chr4	12151772	12152414	ATCOPIA93	2	HTA9 HTA11 A
Chr4	12158133	12158688	ATCOPIA93	3	HTA9 HTA11 A
Chr4	12196169	12196614	ATCOPIA93	2	HTA9 HTA11 A
Chr4	12197823	12197870	ATCOPIA93	6	HTA9 HTA11 A
Chr4	12222486	12223080	ATCOPIA93	3	HTA9 HTA11 A
Chr4	12292686	12292975	ATCOPIA93	2	HTA9 HTA11 A
Chr4	12311269	12311587	ATCOPIA93	3	HTA9 HTA11 A
Chr4	12339631	12339656	ATCOPIA93	3	HTA9 HTA11 A
Chr4	12352809	12353293	ATCOPIA93	4	HTA9 HTA11 A
Chr4	12360144	12360193	ATCOPIA93	6	HTA9 HTA11 A
Chr4	12418538	12418607	ATCOPIA93	5	HTA9 HTA11 A
Chr4	12447263	12447889	ATCOPIA93	2	HTA9 HTA11 A
Chr4	12673941	12673957	ATCOPIA93	2	HTA9 HTA11 A
Chr4	12720927	12721003	ATCOPIA93	4	HTA9 HTA11 A
Chr4	12804983	12805305	ATCOPIA93	3	HTA9 HTA11 A
Chr4	12831373	12831444	ATCOPIA93	3	HTA9 HTA11 A
Chr4	12865312	12865510	ATCOPIA93	6	HTA9 HTA11 A
Chr4	12885426	12885560	ATCOPIA93	6	HTA9 HTA11 A
Chr4	12888156	12888417	ATCOPIA93	4	HTA9 HTA11 A
Chr4	12976557	12976842	ATCOPIA93	4	HTA9 HTA11 A
Chr4	12980502	12980508	ATCOPIA93	7	HTA9 HTA11 A
Chr4	13020439	13020489	ATCOPIA93	8	HTA9 HTA11 A
Chr4	13039589	13039681	ATCOPIA93	3	HTA9 HTA11 A
Chr4	13040181	13040815	ATCOPIA93	4	HTA9 HTA11 A
Chr4	13043411	13043462	ATCOPIA93	3	HTA9 HTA11 A
Chr4	13047293	13047324	ATCOPIA93	3	HTA9 HTA11 A
Chr4	13070139	13070155	ATCOPIA93	5	HTA9 HTA11 A
Chr4	13078714	13078756	ATCOPIA93	7	HTA9 HTA11 A
Chr4	13086548	13086667	ATCOPIA93	3	HTA9 HTA11 A
Chr4	13129517	13129557	ATCOPIA93	3	HTA9 HTA11 A
Chr4	13252099	13252398	ATCOPIA93	4	HTA9 HTA11 A
Chr4	13271635	13271809	ATCOPIA93	5	HTA9 HTA11 A
Chr4	13301118	13301395	ATCOPIA93	2	HTA9 HTA11 A
Chr4	13371615	13371896	ATCOPIA93	2	HTA9 HTA11 A
Chr4	13401146	13401262	ATCOPIA93	5	HTA9 HTA11 A
Chr4	13449211	13449254	ATCOPIA93	4	HTA9 HTA11 A
Chr4	13538759	13538765	ATCOPIA93	7	HTA9 HTA11 A
Chr4	13611070	13611634	ATCOPIA93	6	HTA9 HTA11 A
Chr4	13612201	13612244	ATCOPIA93	4	HTA9 HTA11 A
Chr4	13624347	13624411	ATCOPIA93	4	HTA9 HTA11 A
Chr4	13642473	13642975	ATCOPIA93	2	HTA9 HTA11 A
Chr4	13669320	13669511	ATCOPIA93	3	HTA9 HTA11 A
Chr4	13712719	13713503	ATCOPIA93	2	HTA9 HTA11 A
Chr4	13759281	13759526	ATCOPIA93	2	HTA9 HTA11 A
Chr4	13760419	13760439	ATCOPIA93	4	HTA9 HTA11 A
Chr4	13760507	13761233	ATCOPIA93	4	HTA9 HTA11 A
Chr4	13809290	13809297	ATCOPIA93	3	HTA9 HTA11 A
Chr4	13849817	13849962	ATCOPIA93	3	HTA9 HTA11 A
Chr4	13868015	13868121	ATCOPIA93	4	HTA9 HTA11 A
Chr4	13869286	13869991	ATCOPIA93	2	HTA9 HTA11 A
Chr4	13874633	13875096	ATCOPIA93	4	HTA9 HTA11 A
Chr4	13896315	13896578	ATCOPIA93	3	HTA9 HTA11 A
Chr4	13947405	13947560	ATCOPIA93	2	HTA9 HTA11 A
Chr4	13963507	13963586	ATCOPIA93	9	HTA9 HTA11 A
Chr4	13984140	13984857	ATCOPIA93	2	HTA9 HTA11 A
Chr4	14007852	14008220	ATCOPIA93	2	HTA9 HTA11 A
Chr4	14010468	14010723	ATCOPIA93	2	HTA9 HTA11 A
Chr4	14033082	14033314	ATCOPIA93	4	HTA9 HTA11 A
Chr4	14049249	14049256	ATCOPIA93	5	HTA9 HTA11 A
Chr4	14051107	14051781	ATCOPIA93	3	HTA9 HTA11 A
Chr4	14069094	14069101	ATCOPIA93	7	HTA9 HTA11 A
Chr4	14227490	14227656	ATCOPIA93	4	HTA9 HTA11 A
Chr4	14230503	14230949	ATCOPIA93	3	HTA9 HTA11 A
Chr4	14387433	14387578	ATCOPIA93	2	HTA9 HTA11 A
Chr4	14402286	14402334	ATCOPIA93	3	HTA9 HTA11 A
Chr4	14437552	14438107	ATCOPIA93	2	HTA9 HTA11 A
Chr4	14438406	14438691	ATCOPIA93	2	HTA9 HTA11 A
Chr4	14445831	14445900	ATCOPIA93	5	HTA9 HTA11 A
Chr4	14475037	14475395	ATCOPIA93	2	HTA9 HTA11 A
Chr4	14526643	14527462	ATCOPIA93	4	HTA9 HTA11 A
Chr4	14643824	14643850	ATCOPIA93	7	HTA9 HTA11 A
Chr4	14646417	14647189	ATCOPIA93	2	HTA9 HTA11 A
Chr4	14710444	14710451	ATCOPIA93	6	HTA9 HTA11 A
Chr4	14743506	14744253	ATCOPIA93	2	HTA9 HTA11 A
Chr4	14819962	14820396	ATCOPIA93	2	HTA9 HTA11 A
Chr4	14833352	14833775	ATCOPIA93	2	HTA9 HTA11 A
Chr4	14840083	14840117	ATCOPIA93	8	HTA9 HTA11 A
Chr4	14888117	14888166	ATCOPIA93	4	HTA9 HTA11 A
Chr4	14908456	14908515	ATCOPIA93	6	HTA9 HTA11 A
Chr4	14917934	14918061	ATCOPIA93	3	HTA9 HTA11 A
Chr4	14920722	14920776	ATCOPIA93	3	HTA9 HTA11 A
Chr4	14928595	14928642	ATCOPIA93	4	HTA9 HTA11 A
Chr4	14957453	14957483	ATCOPIA93	5	HTA9 HTA11 A
Chr4	15105844	15105918	ATCOPIA93	4	HTA9 HTA11 A
Chr4	15161395	15162010	ATCOPIA93	2	HTA9 HTA11 A
Chr4	15197181	15197613	ATCOPIA93	5	HTA9 HTA11 A
Chr4	15224774	15225571	ATCOPIA93	3	HTA9 HTA11 A
Chr4	15240762	15241340	ATCOPIA93	2	HTA9 HTA11 A
Chr4	15326199	15326448	ATCOPIA93	2	HTA9 HTA11 A
Chr4	15344874	15344970	ATCOPIA93	6	HTA9 HTA11 A
Chr4	15393732	15394482	ATCOPIA93	2	HTA9 HTA11 A
Chr4	15398577	15399146	ATCOPIA93	2	HTA9 HTA11 A
Chr4	15442690	15442831	ATCOPIA93	3	HTA9 HTA11 A
Chr4	15448371	15448515	ATCOPIA93	8	HTA9 HTA11 A
Chr4	15512142	15512221	ATCOPIA93	4	HTA9 HTA11 A
Chr4	15546036	15546042	ATCOPIA93	12	HTA9 HTA11 A
Chr4	15751213	15751289	ATCOPIA93	4	HTA9 HTA11 A
Chr4	15796967	15797437	ATCOPIA93	2	HTA9 HTA11 A
Chr4	15857235	15857249	ATCOPIA93	5	HTA9 HTA11 A
Chr4	15944685	15944709	ATCOPIA93	8	HTA9 HTA11 A
Chr4	15945262	15945490	ATCOPIA93	2	HTA9 HTA11 A
Chr4	16069793	16070324	ATCOPIA93	3	HTA9 HTA11 A
Chr4	16084952	16085609	ATCOPIA93	2	HTA9 HTA11 A
Chr4	16182900	16182915	ATCOPIA93	8	HTA9 HTA11 A
Chr4	16198913	16199110	ATCOPIA93	3	HTA9 HTA11 A
Chr4	16219067	16219071	ATCOPIA93	7	HTA9 HTA11 A
Chr4	16406554	16406936	ATCOPIA93	2	HTA9 HTA11 A
Chr4	16412646	16413321	ATCOPIA93	6	HTA9 HTA11 A
Chr4	16445478	16445494	ATCOPIA93	3	HTA9 HTA11 A
Chr4	16465991	16466677	ATCOPIA93	3	HTA9 HTA11 A
Chr4	16481393	16481632	ATCOPIA93	2	HTA9 HTA11 A
Chr4	16529655	16530340	ATCOPIA93	2	HTA9 HTA11 A
Chr4	16565974	16566181	ATCOPIA93	3	HTA9 HTA11 A
Chr4	16601526	16601571	ATCOPIA93	5	HTA9 HTA11 A
Chr4	16687088	16687332	ATCOPIA93	2	HTA9 HTA11 A
Chr4	16713009	16713048	ATCOPIA93	8	HTA9 HTA11 A
Chr4	16738646	16738798	ATCOPIA93	3	HTA9 HTA11 A
Chr4	16739443	16739613	ATCOPIA93	4	HTA9 HTA11 A
Chr4	16861421	16861550	ATCOPIA93	3	HTA9 HTA11 A
Chr4	16896744	16897402	ATCOPIA93	4	HTA9 HTA11 A
Chr4	16938994	16939482	ATCOPIA93	2	HTA9 HTA11 A
Chr4	16981776	16982385	ATCOPIA93	3	HTA9 HTA11 A
Chr4	17084416	17084430	ATCOPIA93	7	HTA9 HTA11 A
Chr4	17086148	17086301	ATCOPIA93	3	HTA9 HTA11 A
Chr4	17174086	17174361	ATCOPIA93	4	HTA9 HTA11 A
Chr4	17201303	17201354	ATCOPIA93	4	HTA9 HTA11 A
Chr4	17216272	17216441	ATCOPIA93	2	HTA9 HTA11 A
Chr4	17240475	17240574	ATCOPIA93	3	HTA9 HTA11 A
Chr4	17286391	17286431	ATCOPIA93	5	HTA9 HTA11 A
Chr4	17345434	17345480	ATCOPIA93	8	HTA9 HTA11 A
Chr4	17347246	17347841	ATCOPIA93	3	HTA9 HTA11 A
Chr4	17401180	17401250	ATCOPIA93	4	HTA9 HTA11 A
Chr4	17474782	17475032	ATCOPIA93	2	HTA9 HTA11 A
Chr4	17534686	17534727	ATCOPIA93	3	HTA9 HTA11 A
Chr4	17537180	17537207	ATCOPIA93	7	HTA9 HTA11 A
Chr4	17580762	17581493	ATCOPIA93	3	HTA9 HTA11 A
Chr4	17675243	17675369	ATCOPIA93	2	HTA9 HTA11 A
Chr4	17698921	17699658	ATCOPIA93	2	HTA9 HTA11 A
Chr4	17718356	17718400	ATCOPIA93	5	HTA9 HTA11 A
Chr4	17762500	17762726	ATCOPIA93	2	HTA9 HTA11 A
Chr4	17767766	17767870	ATCOPIA93	3	HTA9 HTA11 A
Chr4	17801306	17801387	ATCOPIA93	2	HTA9 HTA11 A
Chr4	17846075	17846081	ATCOPIA93	4	HTA9 HTA11 A
Chr4	17971653	17972010	ATCOPIA93	2	HTA9 HTA11 A
Chr4	18118916	18119010	ATCOPIA93	3	HTA9 HTA11 A
Chr4	18262205	18262862	ATCOPIA93	2	HTA9 HTA11 A
Chr4	18271728	18272534	ATCOPIA93	3	HTA9 HTA11 A
Chr4	18278124	18278237	ATCOPIA93	3	HTA9 HTA11 A
Chr4	18285329	18285364	ATCOPIA93	6	HTA9 HTA11 A
Chr4	18374846	18374913	ATCOPIA93	9	HTA9 HTA11 A
Chr4	18450271	18450377	ATCOPIA93	5	HTA9 HTA11 A
Chr4	18470817	18470866	ATCOPIA93	5	HTA9 HTA11 A
Chr4	18471759	18471798	ATCOPIA93	6	HTA9 HTA11 A
Chr4	18517229	18517473	ATCOPIA93	2	HTA9 HTA11 A
Chr4	18540240	18540519	ATCOPIA93	2	HTA9 HTA11 A
Chr5	14188	14205	ATCOPIA93	4	HTA9 HTA11 A
Chr5	35016	35187	ATCOPIA93	2	HTA9 HTA11 A
Chr5	103889	104051	ATCOPIA93	4	HTA9 HTA11 A
Chr5	305550	305759	ATCOPIA93	3	HTA9 HTA11 A
Chr5	310535	310545	ATCOPIA93	2005	HTA9 HTA11 A
Chr5	375239	375603	ATCOPIA93	2	HTA9 HTA11 A
Chr5	400497	400523	ATCOPIA93	2	HTA9 HTA11 A
Chr5	500677	500754	ATCOPIA93	2	HTA9 HTA11 A
Chr5	539509	540017	ATCOPIA93	3	HTA9 HTA11 A
Chr5	610666	610769	ATCOPIA93	3	HTA9 HTA11 A
Chr5	617752	617991	ATCOPIA93	4	HTA9 HTA11 A
Chr5	759846	759940	ATCOPIA93	3	HTA9 HTA11 A
Chr5	762361	762653	ATCOPIA93	2	HTA9 HTA11 A
Chr5	775380	775383	ATCOPIA93	2	HTA9 HTA11 A
Chr5	870330	870334	ATCOPIA93	3	HTA9 HTA11 A
Chr5	880913	881184	ATCOPIA93	2	HTA9 HTA11 A
Chr5	904364	905165	ATCOPIA93	7	HTA9 HTA11 A
Chr5	906058	906125	ATCOPIA93	5	HTA9 HTA11 A
Chr5	909161	909454	ATCOPIA93	2	HTA9 HTA11 A
Chr5	909667	910092	ATCOPIA93	3	HTA9 HTA11 A
Chr5	910672	911310	ATCOPIA93	3	HTA9 HTA11 A
Chr5	917050	917403	ATCOPIA93	2	HTA9 HTA11 A
Chr5	920735	921202	ATCOPIA93	3	HTA9 HTA11 A
Chr5	921046	921202	ATCOPIA93	2	HTA9 HTA11 A
[truncated: 4,450 more rows]

## Sheet: Figure 4d
Relative position of ATCOPIA93 insertions detected by TE-sequence capture in control plants around well positioned nucleosomes
Position relative to nucleosome Dyad	Average number of insertions in 5bp sliding windows
1	23
2	23
3	21.8
4	23.6
5	23.6
6	23
7	23
8	23
9	20
10	21
11	20.4
12	18.8
13	21
14	20.4
15	19.6
16	19
17	20.2
18	18
19	18.6
20	18.6
21	18.6
22	20.6
23	22.8
24	23.8
25	24
26	23.2
27	21
28	19.8
29	19.4
30	19.8
31	18.8
32	19
33	18.6
34	18.6
35	19
36	20.4
37	19.6
38	20.2
39	20.4
40	19.4
41	20.2
42	21.6
43	20.4
44	19.4
45	19.6
46	19.6
47	18
48	19.2
49	20
50	22.2
51	23.6
52	25
53	25.2
54	26.8
55	25.2
56	23.2
57	22
58	20.8
59	17.4
60	16.6
61	17
62	16.8
63	18
64	19.6
65	21
66	20.4
67	21.6
68	20.6
69	19.6
70	20
71	21.2
72	18.6
73	17

## Sheet: Figure 4g
Position of ATCOPIA78 insertions detected by TE-sequence capture in control or heat-stressed nrpd1 plants
Chr	Insertion_start	Insertion_end	TE	Number of supporting reads	Sample
Chr1	229144	229192	ATCOPIA78	5	HS_F0
Chr1	982196	982279	ATCOPIA78	10	HS_F0
Chr1	1238141	1238148	ATCOPIA78	16	HS_F0
Chr1	3229687	3229719	ATCOPIA78	9	HS_F0
Chr1	4150500	4151213	ATCOPIA78	7	HS_F0
Chr1	4629848	4629859	ATCOPIA78	13	HS_F0
Chr1	4991566	4991602	ATCOPIA78	9	HS_F0
Chr1	5536623	5536629	ATCOPIA78	54	HS_F0
Chr1	5977296	5977323	ATCOPIA78	10	HS_F0
Chr1	5977904	5977912	ATCOPIA78	31	HS_F0
Chr1	6473882	6473899	ATCOPIA78	11	HS_F0
Chr1	6701001	6701008	ATCOPIA78	28	HS_F0
Chr1	7154727	7154734	ATCOPIA78	30	HS_F0
Chr1	7678551	7678558	ATCOPIA78	8	HS_F0
Chr1	10607768	10607825	ATCOPIA78	6	HS_F0
Chr1	10903078	10903088	ATCOPIA78	5	HS_F0
Chr1	11297008	11297038	ATCOPIA78	10	HS_F0
Chr1	11906001	11906010	ATCOPIA78	34	HS_F0
Chr1	12202028	12202042	ATCOPIA78	11	HS_F0
Chr1	12516432	12516439	ATCOPIA78	5	HS_F0
Chr1	16888693	16888700	ATCOPIA78	20	HS_F0
Chr1	17249322	17249331	ATCOPIA78	12	HS_F0
Chr1	17585950	17585957	ATCOPIA78	14	HS_F0
Chr1	17606775	17606841	ATCOPIA78	5	HS_F0
Chr1	18862078	18862089	ATCOPIA78	21	HS_F0
Chr1	18937487	18937494	ATCOPIA78	29	HS_F0
Chr1	19096464	19096494	ATCOPIA78	8	HS_F0
Chr1	19201959	19201967	ATCOPIA78	25	HS_F0
Chr1	19229885	19229909	ATCOPIA78	13	HS_F0
Chr1	19272821	19272983	ATCOPIA78	5	HS_F0
Chr1	19282737	19282797	ATCOPIA78	6	HS_F0
Chr1	19373565	19373572	ATCOPIA78	25	HS_F0
Chr1	19526444	19526450	ATCOPIA78	85	HS_F0
Chr1	20690072	20690126	ATCOPIA78	7	HS_F0
Chr1	21062509	21062531	ATCOPIA78	14	HS_F0
Chr1	21382943	21383748	ATCOPIA78	17	HS_F0
Chr1	21409052	21409086	ATCOPIA78	10	HS_F0
Chr1	21481938	21482563	ATCOPIA78	25	HS_F0
Chr1	21705775	21705780	ATCOPIA78	7	HS_F0
Chr1	21953272	21953280	ATCOPIA78	6	HS_F0
Chr1	22169059	22169119	ATCOPIA78	13	HS_F0
Chr1	22848286	22848292	ATCOPIA78	21	HS_F0
Chr1	23255474	23255481	ATCOPIA78	20	HS_F0
Chr1	23420502	23420558	ATCOPIA78	8	HS_F0
Chr1	23714205	23714990	ATCOPIA78	5	HS_F0
Chr1	24216302	24216309	ATCOPIA78	32	HS_F0
Chr1	24572779	24572786	ATCOPIA78	26	HS_F0
Chr1	24925877	24925888	ATCOPIA78	7	HS_F0
Chr1	24981550	24981610	ATCOPIA78	8	HS_F0
Chr1	25270897	25270937	ATCOPIA78	8	HS_F0
Chr1	26540393	26540403	ATCOPIA78	44	HS_F0
Chr1	26900979	26900985	ATCOPIA78	18	HS_F0
Chr1	27104008	27104184	ATCOPIA78	6	HS_F0
Chr1	27202611	27202617	ATCOPIA78	32	HS_F0
Chr1	27420573	27420582	ATCOPIA78	12	HS_F0
Chr1	27514780	27514789	ATCOPIA78	15	HS_F0
Chr1	27668465	27668468	ATCOPIA78	9	HS_F0
Chr1	27875076	27875119	ATCOPIA78	11	HS_F0
Chr1	28127421	28127428	ATCOPIA78	35	HS_F0
Chr1	28452614	28452639	ATCOPIA78	13	HS_F0
Chr1	28971838	28971841	ATCOPIA78	23	HS_F0
Chr1	29238695	29238709	ATCOPIA78	14	HS_F0
Chr1	29344382	29344386	ATCOPIA78	28	HS_F0
Chr1	29578703	29578742	ATCOPIA78	13	HS_F0
Chr1	30172198	30172204	ATCOPIA78	10	HS_F0
Chr2	148097	148106	ATCOPIA78	10	HS_F0
Chr2	399049	399069	ATCOPIA78	18	HS_F0
Chr2	596672	596733	ATCOPIA78	13	HS_F0
Chr2	598209	598215	ATCOPIA78	13	HS_F0
Chr2	635814	635821	ATCOPIA78	15	HS_F0
Chr2	684944	684951	ATCOPIA78	13	HS_F0
Chr2	756744	756777	ATCOPIA78	6	HS_F0
Chr2	1382998	1383024	ATCOPIA78	10	HS_F0
Chr2	1559592	1559598	ATCOPIA78	8	HS_F0
Chr2	1694773	1694780	ATCOPIA78	18	HS_F0
Chr2	5665073	5665077	ATCOPIA78	17	HS_F0
Chr2	8168225	8168232	ATCOPIA78	16	HS_F0
Chr2	9036868	9037032	ATCOPIA78	5	HS_F0
Chr2	9047972	9047989	ATCOPIA78	22	HS_F0
Chr2	9533647	9533670	ATCOPIA78	18	HS_F0
Chr2	9598182	9598189	ATCOPIA78	39	HS_F0
Chr2	10403585	10403649	ATCOPIA78	7	HS_F0
Chr2	10509616	10509623	ATCOPIA78	61	HS_F0
Chr2	10768751	10768773	ATCOPIA78	6	HS_F0
Chr2	10832956	10832973	ATCOPIA78	7	HS_F0
Chr2	11587796	11587818	ATCOPIA78	5	HS_F0
Chr2	11720439	11720446	ATCOPIA78	26	HS_F0
Chr2	12687246	12687251	ATCOPIA78	26	HS_F0
Chr2	12738144	12738149	ATCOPIA78	12	HS_F0
Chr2	13516397	13516447	ATCOPIA78	5	HS_F0
Chr2	13665678	13665741	ATCOPIA78	8	HS_F0
Chr2	14106628	14106635	ATCOPIA78	30	HS_F0
Chr2	14739080	14739097	ATCOPIA78	12	HS_F0
Chr2	14941937	14941944	ATCOPIA78	20	HS_F0
Chr2	15540671	15540697	ATCOPIA78	8	HS_F0
Chr2	15574713	15574716	ATCOPIA78	18	HS_F0
Chr2	16081342	16081446	ATCOPIA78	9	HS_F0
Chr2	16367547	16367563	ATCOPIA78	11	HS_F0
Chr2	16431043	16431075	ATCOPIA78	9	HS_F0
Chr2	17770945	17771017	ATCOPIA78	5	HS_F0
Chr2	18237239	18237357	ATCOPIA78	5	HS_F0
Chr2	18470004	18470748	ATCOPIA78	5	HS_F0
Chr2	18582925	18582931	ATCOPIA78	7	HS_F0
Chr2	18609245	18609325	ATCOPIA78	17	HS_F0
Chr2	18618168	18618176	ATCOPIA78	13	HS_F0
Chr2	18644932	18644941	ATCOPIA78	9	HS_F0
Chr2	19060064	19060072	ATCOPIA78	8	HS_F0
Chr2	19134216	19134239	ATCOPIA78	8	HS_F0
Chr2	19447390	19447410	ATCOPIA78	5	HS_F0
Chr2	19560448	19560471	ATCOPIA78	13	HS_F0
Chr2	19562243	19562249	ATCOPIA78	16	HS_F0
Chr2	19640304	19640329	ATCOPIA78	22	HS_F0
Chr2	19645303	19645309	ATCOPIA78	11	HS_F0
Chr2	19685040	19685047	ATCOPIA78	62	HS_F0
Chr2	19686112	19686120	ATCOPIA78	38	HS_F0
Chr3	253485	253527	ATCOPIA78	6	HS_F0
Chr3	903176	903218	ATCOPIA78	5	HS_F0
Chr3	2390862	2390869	ATCOPIA78	24	HS_F0
Chr3	2655477	2655484	ATCOPIA78	11	HS_F0
Chr3	2836884	2836953	ATCOPIA78	9	HS_F0
Chr3	3058105	3058159	ATCOPIA78	9	HS_F0
Chr3	3352789	3352791	ATCOPIA78	19	HS_F0
Chr3	3592713	3592790	ATCOPIA78	10	HS_F0
Chr3	3951472	3951514	ATCOPIA78	17	HS_F0
Chr3	4258010	4258071	ATCOPIA78	7	HS_F0
Chr3	4480782	4481441	ATCOPIA78	5	HS_F0
Chr3	4729941	4729947	ATCOPIA78	22	HS_F0
Chr3	5400706	5400713	ATCOPIA78	88	HS_F0
Chr3	5649400	5649520	ATCOPIA78	6	HS_F0
Chr3	5841602	5841618	ATCOPIA78	9	HS_F0
Chr3	6291450	6291490	ATCOPIA78	6	HS_F0
Chr3	6794686	6794700	ATCOPIA78	38	HS_F0
Chr3	7197290	7197306	ATCOPIA78	11	HS_F0
Chr3	7392046	7392047	ATCOPIA78	17	HS_F0
Chr3	7933735	7933741	ATCOPIA78	41	HS_F0
Chr3	8227835	8227842	ATCOPIA78	19	HS_F0
Chr3	9042304	9042314	ATCOPIA78	70	HS_F0
Chr3	9204434	9204440	ATCOPIA78	9	HS_F0
Chr3	9602773	9602875	ATCOPIA78	9	HS_F0
Chr3	10158133	10158149	ATCOPIA78	18	HS_F0
Chr3	10325961	10325967	ATCOPIA78	26	HS_F0
Chr3	10580285	10580291	ATCOPIA78	14	HS_F0
Chr3	10686932	10686943	ATCOPIA78	16	HS_F0
Chr3	10892811	10892826	ATCOPIA78	14	HS_F0
Chr3	11083489	11083605	ATCOPIA78	6	HS_F0
Chr3	11191728	11191740	ATCOPIA78	12	HS_F0
Chr3	11587274	11587280	ATCOPIA78	13	HS_F0
Chr3	13047827	13047862	ATCOPIA78	14	HS_F0
Chr3	16048809	16048815	ATCOPIA78	26	HS_F0
Chr3	16311632	16311671	ATCOPIA78	8	HS_F0
Chr3	16327908	16327915	ATCOPIA78	147	HS_F0
Chr3	16447090	16447096	ATCOPIA78	28	HS_F0
Chr3	16800159	16800166	ATCOPIA78	18	HS_F0
Chr3	17118683	17118689	ATCOPIA78	6	HS_F0
Chr3	17239308	17239314	ATCOPIA78	33	HS_F0
Chr3	17527871	17527876	ATCOPIA78	20	HS_F0
Chr3	18233399	18233421	ATCOPIA78	5	HS_F0
Chr3	18874266	18874272	ATCOPIA78	16	HS_F0
Chr3	19012943	19012951	ATCOPIA78	26	HS_F0
Chr3	19165031	19165127	ATCOPIA78	8	HS_F0
Chr3	19528731	19528795	ATCOPIA78	6	HS_F0
Chr3	21763053	21763062	ATCOPIA78	18	HS_F0
Chr3	21777733	21777805	ATCOPIA78	5	HS_F0
Chr3	22508414	22508423	ATCOPIA78	33	HS_F0
Chr3	22713503	22713519	ATCOPIA78	20	HS_F0
Chr3	22761143	22761151	ATCOPIA78	15	HS_F0
Chr3	22849526	22849533	ATCOPIA78	14	HS_F0
Chr4	58181	58228	ATCOPIA78	17	HS_F0
Chr4	102487	102493	ATCOPIA78	41	HS_F0
Chr4	403830	403837	ATCOPIA78	14	HS_F0
Chr4	463072	463103	ATCOPIA78	14	HS_F0
Chr4	669128	669164	ATCOPIA78	13	HS_F0
Chr4	1355848	1355854	ATCOPIA78	35	HS_F0
Chr4	2992629	2992636	ATCOPIA78	18	HS_F0
Chr4	6811364	6811399	ATCOPIA78	5	HS_F0
Chr4	6841143	6841149	ATCOPIA78	35	HS_F0
Chr4	6972011	6972026	ATCOPIA78	14	HS_F0
Chr4	6979846	6979851	ATCOPIA78	6	HS_F0
Chr4	7271566	7271572	ATCOPIA78	15	HS_F0
Chr4	8462919	8462925	ATCOPIA78	7	HS_F0
Chr4	8604499	8604540	ATCOPIA78	13	HS_F0
Chr4	9420883	9420890	ATCOPIA78	11	HS_F0
Chr4	10071087	10071094	ATCOPIA78	27	HS_F0
Chr4	10117830	10117939	ATCOPIA78	6	HS_F0
Chr4	10861586	10861594	ATCOPIA78	20	HS_F0
Chr4	11327274	11327418	ATCOPIA78	6	HS_F0
Chr4	12152962	12152983	ATCOPIA78	10	HS_F0
Chr4	12198088	12198094	ATCOPIA78	20	HS_F0
Chr4	12212132	12212138	ATCOPIA78	74	HS_F0
Chr4	12609617	12609623	ATCOPIA78	18	HS_F0
Chr4	13129574	13129607	ATCOPIA78	8	HS_F0
Chr4	13855432	13855438	ATCOPIA78	15	HS_F0
Chr4	14138935	14138943	ATCOPIA78	16	HS_F0
Chr4	14418765	14418778	ATCOPIA78	12	HS_F0
Chr4	14718374	14718429	ATCOPIA78	10	HS_F0
Chr4	15614324	15614331	ATCOPIA78	60	HS_F0
Chr4	15677007	15677009	ATCOPIA78	14	HS_F0
Chr4	16658594	16658602	ATCOPIA78	29	HS_F0
Chr4	17976028	17976810	ATCOPIA78	15	HS_F0
Chr4	18083610	18083634	ATCOPIA78	16	HS_F0
Chr4	18146645	18146655	ATCOPIA78	12	HS_F0
Chr4	18168773	18168781	ATCOPIA78	34	HS_F0
Chr4	18169521	18169534	ATCOPIA78	9	HS_F0
Chr5	259028	259034	ATCOPIA78	72	HS_F0
Chr5	551624	551631	ATCOPIA78	19	HS_F0
Chr5	682607	682613	ATCOPIA78	12	HS_F0
Chr5	739680	739686	ATCOPIA78	7	HS_F0
Chr5	802341	802348	ATCOPIA78	11	HS_F0
Chr5	904540	904555	ATCOPIA78	11	HS_F0
Chr5	1080808	1080815	ATCOPIA78	16	HS_F0
Chr5	1615662	1615675	ATCOPIA78	7	HS_F0
Chr5	2084592	2084598	ATCOPIA78	71	HS_F0
Chr5	2238059	2238077	ATCOPIA78	16	HS_F0
Chr5	2359560	2359652	ATCOPIA78	6	HS_F0
Chr5	2475766	2475768	ATCOPIA78	12	HS_F0
Chr5	2635139	2635158	ATCOPIA78	13	HS_F0
Chr5	2881532	2881538	ATCOPIA78	41	HS_F0
Chr5	2960281	2960308	ATCOPIA78	14	HS_F0
Chr5	3008349	3008391	ATCOPIA78	7	HS_F0
Chr5	3014195	3014200	ATCOPIA78	11	HS_F0
Chr5	3704938	3704953	ATCOPIA78	19	HS_F0
Chr5	4214486	4214493	ATCOPIA78	16	HS_F0
Chr5	4235384	4235391	ATCOPIA78	7	HS_F0
Chr5	5096007	5096009	ATCOPIA78	11	HS_F0
Chr5	6069773	6069779	ATCOPIA78	33	HS_F0
Chr5	6373597	6373613	ATCOPIA78	8	HS_F0
Chr5	6661447	6661449	ATCOPIA78	30	HS_F0
Chr5	6673966	6673979	ATCOPIA78	19	HS_F0
Chr5	7119381	7119638	ATCOPIA78	13	HS_F0
Chr5	7726966	7727025	ATCOPIA78	7	HS_F0
Chr5	7826091	7826097	ATCOPIA78	22	HS_F0
Chr5	7827324	7827402	ATCOPIA78	13	HS_F0
Chr5	8603417	8603436	ATCOPIA78	47	HS_F0
Chr5	8658246	8658265	ATCOPIA78	14	HS_F0
Chr5	8658962	8658989	ATCOPIA78	9	HS_F0
Chr5	8740934	8740938	ATCOPIA78	63	HS_F0
Chr5	8997691	8997704	ATCOPIA78	16	HS_F0
Chr5	9085249	9085370	ATCOPIA78	5	HS_F0
Chr5	10337243	10337318	ATCOPIA78	5	HS_F0
Chr5	14530863	14530941	ATCOPIA78	7	HS_F0
Chr5	15277554	15277560	ATCOPIA78	25	HS_F0
Chr5	16099163	16099202	ATCOPIA78	7	HS_F0
Chr5	16569968	16570000	ATCOPIA78	6	HS_F0
Chr5	16613643	16613850	ATCOPIA78	5	HS_F0
Chr5	17117149	17117302	ATCOPIA78	6	HS_F0
Chr5	17118596	17118602	ATCOPIA78	12	HS_F0
Chr5	17311961	17311975	ATCOPIA78	9	HS_F0
Chr5	18304380	18304387	ATCOPIA78	11	HS_F0
Chr5	18318291	18318311	ATCOPIA78	14	HS_F0
Chr5	18591361	18591517	ATCOPIA78	10	HS_F0
Chr5	18655423	18655468	ATCOPIA78	19	HS_F0
Chr5	19282087	19282112	ATCOPIA78	5	HS_F0
Chr5	19791111	19791119	ATCOPIA78	27	HS_F0
Chr5	20397611	20397617	ATCOPIA78	20	HS_F0
Chr5	20847162	20847184	ATCOPIA78	6	HS_F0
Chr5	21252906	21252913	ATCOPIA78	31	HS_F0
Chr5	21777262	21777270	ATCOPIA78	33	HS_F0
Chr5	22881006	22881013	ATCOPIA78	11	HS_F0
Chr5	22941225	22941226	ATCOPIA78	16	HS_F0
Chr5	23188280	23188300	ATCOPIA78	10	HS_F0
Chr5	23833676	23833805	ATCOPIA78	7	HS_F0
Chr5	23844450	23844457	ATCOPIA78	19	HS_F0
Chr5	23851890	23851936	ATCOPIA78	9	HS_F0
Chr5	23901912	23901999	ATCOPIA78	5	HS_F0
Chr5	24191298	24191312	ATCOPIA78	10	HS_F0
Chr5	24196636	24196643	ATCOPIA78	20	HS_F0
Chr5	24257883	24257890	ATCOPIA78	25	HS_F0
Chr5	24725965	24726036	ATCOPIA78	10	HS_F0
Chr5	24795380	24795396	ATCOPIA78	17	HS_F0
Chr5	25645789	25645844	ATCOPIA78	9	HS_F0
Chr5	25973980	25973987	ATCOPIA78	67	HS_F0
Chr5	26379803	26379807	ATCOPIA78	10	HS_F0
Chr5	26694744	26694754	ATCOPIA78	10	HS_F0
Chr5	26740253	26740259	ATCOPIA78	28	HS_F0
Chr5	26772899	26772930	ATCOPIA78	9	HS_F0
Chr5	26844240	26844246	ATCOPIA78	25	HS_F0
Chr5	26897459	26897488	ATCOPIA78	8	HS_F0
Chr5	26898605	26898658	ATCOPIA78	7	HS_F0
Chr5	26965349	26965356	ATCOPIA78	18	HS_F0
Chr2	18507187	18507294	ATCOPIA78	5	Ctl_F0
Chr4	11950444	11950777	ATCOPIA78	5	Ctl_F0

## Sheet: Figure 4h
Position of Tos17 insertions in rice genome
chr1	Insertion_start	Insertion_end	Orientation
Chr1	16048	16049	+
Chr1	34050	34051	+
Chr1	305157	305158	+
Chr1	305396	305397	+
Chr1	309653	309654	+
Chr1	393813	393814	-
Chr1	394609	394610	+
Chr1	406462	406463	+
Chr1	407045	407046	+
Chr1	407335	407336	+
Chr1	407335	407336	+
Chr1	408178	408179	-
Chr1	408329	408330	+
Chr1	448615	448616	-
Chr1	480501	480502	+
Chr1	527321	527322	+
Chr1	540635	540636	+
Chr1	542028	542029	-
Chr1	543091	543092	-
Chr1	563155	563156	+
Chr1	564191	564192	-
Chr1	565689	565690	+
Chr1	566082	566083	+
Chr1	567367	567368	-
Chr1	567367	567368	-
Chr1	568910	568911	-
Chr1	568918	568919	-
Chr1	568918	568919	-
Chr1	569939	569940	+
Chr1	569939	569940	+
Chr1	570837	570838	-
Chr1	576912	576913	-
Chr1	576912	576913	-
Chr1	721970	721971	-
Chr1	722031	722032	-
Chr1	722146	722147	-
Chr1	724597	724598	+
Chr1	724707	724708	-
Chr1	725343	725344	+
Chr1	725343	725344	+
Chr1	789055	789056	-
Chr1	791397	791398	+
Chr1	794465	794466	+
Chr1	794465	794466	+
Chr1	845233	845234	-
Chr1	852761	852762	+
Chr1	852765	852766	+
Chr1	853706	853707	+
Chr1	854937	854938	+
Chr1	864633	864634	-
Chr1	865441	865442	+
Chr1	921043	921044	-
Chr1	921904	921905	+
Chr1	922075	922076	+
Chr1	922258	922259	+
Chr1	922271	922272	+
Chr1	922563	922564	+
Chr1	922716	922717	+
Chr1	922915	922916	+
Chr1	923185	923186	-
Chr1	923361	923362	+
Chr1	923772	923773	+
Chr1	924748	924749	+
Chr1	924749	924750	+
Chr1	924847	924848	+
Chr1	924910	924911	+
Chr1	924995	924996	-
Chr1	924995	924996	-
Chr1	958810	958811	+
Chr1	959715	959716	+
Chr1	960025	960026	-
Chr1	960381	960382	-
Chr1	988783	988784	-
Chr1	988960	988961	-
Chr1	999202	999203	-
Chr1	1002084	1002085	+
Chr1	1002087	1002088	-
Chr1	1002481	1002482	-
Chr1	1002815	1002816	+
Chr1	1002970	1002971	+
Chr1	1003801	1003802	-
Chr1	1003904	1003905	-
Chr1	1004229	1004230	-
Chr1	1004714	1004715	+
Chr1	1005395	1005396	-
Chr1	1005737	1005738	-
Chr1	1005957	1005958	-
Chr1	1006541	1006542	-
Chr1	1009950	1009951	+
Chr1	1010963	1010964	+
Chr1	1010963	1010964	+
Chr1	1011401	1011402	-
Chr1	1012205	1012206	-
Chr1	1012615	1012616	-
Chr1	1014048	1014049	+
Chr1	1014229	1014230	-
Chr1	1014608	1014609	-
Chr1	1047803	1047804	+
Chr1	1048806	1048807	-
Chr1	1048833	1048834	-
Chr1	1049370	1049371	-
Chr1	1049919	1049920	+
Chr1	1051996	1051997	+
Chr1	1053447	1053448	+
Chr1	1055381	1055382	-
Chr1	1056966	1056967	-
Chr1	1059793	1059794	+
Chr1	1081010	1081011	+
Chr1	1097213	1097214	+
Chr1	1224039	1224040	+
Chr1	1227897	1227898	+
Chr1	1408569	1408570	+
Chr1	1641383	1641384	+
Chr1	1766429	1766430	+
Chr1	1767739	1767740	+
Chr1	1768048	1768049	+
Chr1	1808933	1808934	-
Chr1	1954757	1954758	+
Chr1	1981841	1981842	-
Chr1	1983905	1983906	+
Chr1	2024376	2024377	-
Chr1	2064872	2064873	+
Chr1	2080928	2080929	+
Chr1	2080928	2080929	+
Chr1	2080928	2080929	+
Chr1	2081049	2081050	-
Chr1	2266965	2266966	-
Chr1	2267278	2267279	-
Chr1	2268994	2268995	+
Chr1	2269334	2269335	-
Chr1	2269514	2269515	+
Chr1	2269635	2269636	-
Chr1	2270032	2270033	-
Chr1	2270099	2270100	+
Chr1	2270099	2270100	+
Chr1	2270099	2270100	+
Chr1	2270447	2270448	-
Chr1	2275818	2275819	-
Chr1	2276086	2276087	+
Chr1	2276100	2276101	-
Chr1	2276351	2276352	+
Chr1	2276918	2276919	-
Chr1	2276929	2276930	+
Chr1	2277131	2277132	-
Chr1	2277207	2277208	+
Chr1	2277388	2277389	+
Chr1	2277502	2277503	+
Chr1	2281648	2281649	-
Chr1	2282035	2282036	-
Chr1	2282751	2282752	-
Chr1	2298048	2298049	-
Chr1	2309369	2309370	+
Chr1	2311580	2311581	-
Chr1	2313040	2313041	+
Chr1	2313087	2313088	+
Chr1	2315215	2315216	-
Chr1	2346097	2346098	-
Chr1	2346347	2346348	-
Chr1	2346676	2346677	+
Chr1	2346943	2346944	-
Chr1	2347321	2347322	+
Chr1	2347429	2347430	+
Chr1	2347702	2347703	-
Chr1	2347917	2347918	+
Chr1	2349958	2349959	-
Chr1	2369372	2369373	+
Chr1	2369380	2369381	+
Chr1	2370859	2370860	+
Chr1	2371743	2371744	-
Chr1	2372735	2372736	-
Chr1	2372999	2373000	-
Chr1	2372999	2373000	-
Chr1	2373026	2373027	+
Chr1	2373374	2373375	-
Chr1	2383864	2383865	+
Chr1	2385244	2385245	-
Chr1	2389457	2389458	-
Chr1	2572441	2572442	+
Chr1	2584250	2584251	+
Chr1	2584250	2584251	+
Chr1	2585514	2585515	+
Chr1	2585875	2585876	+
Chr1	2586051	2586052	+
Chr1	2586274	2586275	+
Chr1	2586321	2586322	+
Chr1	2586658	2586659	+
Chr1	2586735	2586736	+
Chr1	2586782	2586783	+
Chr1	2586981	2586982	+
Chr1	2587086	2587087	+
Chr1	2587217	2587218	-
Chr1	2587266	2587267	+
Chr1	2587616	2587617	+
Chr1	2587908	2587909	+
Chr1	2589854	2589855	+
Chr1	2589956	2589957	+
Chr1	2590501	2590502	-
Chr1	2593033	2593034	-
Chr1	2682298	2682299	-
Chr1	2683435	2683436	-
Chr1	2683611	2683612	-
Chr1	2684321	2684322	-
Chr1	2684871	2684872	+
Chr1	2684932	2684933	+
Chr1	2692126	2692127	+
Chr1	2699278	2699279	-
Chr1	2699631	2699632	+
Chr1	2699704	2699705	-
Chr1	2699705	2699706	-
Chr1	2699835	2699836	+
Chr1	2699838	2699839	-
Chr1	2699839	2699840	+
Chr1	2700243	2700244	-
Chr1	2700783	2700784	-
Chr1	2700921	2700922	+
Chr1	2700921	2700922	+
Chr1	2701141	2701142	+
Chr1	2701163	2701164	+
Chr1	2701321	2701322	+
Chr1	2702936	2702937	+
Chr1	2703313	2703314	+
Chr1	2710638	2710639	-
Chr1	2710886	2710887	-
Chr1	2712166	2712167	-
Chr1	2719522	2719523	+
Chr1	2721849	2721850	-
Chr1	2722325	2722326	-
Chr1	2722537	2722538	+
Chr1	2727894	2727895	+
Chr1	2727986	2727987	-
Chr1	2727986	2727987	-
Chr1	2728163	2728164	+
Chr1	2728542	2728543	-
Chr1	2729595	2729596	-
Chr1	2731275	2731276	-
Chr1	2736394	2736395	-
Chr1	2757970	2757971	+
Chr1	2758458	2758459	-
Chr1	2759054	2759055	+
Chr1	2759418	2759419	-
Chr1	2759467	2759468	-
Chr1	2760129	2760130	+
Chr1	2760703	2760704	-
Chr1	2760727	2760728	-
Chr1	2760788	2760789	+
Chr1	2760833	2760834	+
Chr1	2760863	2760864	+
Chr1	2761601	2761602	+
Chr1	2761604	2761605	-
Chr1	2761614	2761615	+
Chr1	2761704	2761705	-
Chr1	2761872	2761873	-
Chr1	2761881	2761882	+
Chr1	2761986	2761987	+
Chr1	2762891	2762892	-
Chr1	2762895	2762896	-
Chr1	2802528	2802529	+
Chr1	2802595	2802596	+
Chr1	2802787	2802788	-
Chr1	2802984	2802985	-
Chr1	2803158	2803159	-
Chr1	2803767	2803768	+
Chr1	2803837	2803838	+
Chr1	2806925	2806926	-
Chr1	2811659	2811660	+
Chr1	2811659	2811660	+
Chr1	2812703	2812704	-
Chr1	2813105	2813106	-
Chr1	2813205	2813206	+
Chr1	2813243	2813244	+
Chr1	2813324	2813325	+
Chr1	2813361	2813362	+
Chr1	2813447	2813448	+
Chr1	2813957	2813958	+
Chr1	2813975	2813976	+
Chr1	2813989	2813990	+
Chr1	2813997	2813998	+
Chr1	2814092	2814093	+
Chr1	2814149	2814150	-
Chr1	2814403	2814404	-
Chr1	2814565	2814566	+
Chr1	2839818	2839819	-
Chr1	2839862	2839863	-
Chr1	2841529	2841530	+
Chr1	2842738	2842739	-
Chr1	2843972	2843973	-
Chr1	2851473	2851474	+
Chr1	2851858	2851859	-
Chr1	2851858	2851859	-
Chr1	2851858	2851859	-
Chr1	2852219	2852220	-
Chr1	2852354	2852355	+
Chr1	2852740	2852741	-
Chr1	2852744	2852745	-
Chr1	2852761	2852762	+
Chr1	2852980	2852981	-
Chr1	2853039	2853040	+
Chr1	2853715	2853716	+
Chr1	2853726	2853727	-
Chr1	2854083	2854084	-
Chr1	2854334	2854335	-
Chr1	2855111	2855112	-
Chr1	2856560	2856561	-
Chr1	2923718	2923719	+
Chr1	2927616	2927617	-
Chr1	2964113	2964114	+
Chr1	2982796	2982797	+
Chr1	3055030	3055031	+
Chr1	3055707	3055708	+
Chr1	3055941	3055942	+
Chr1	3055941	3055942	+
Chr1	3055941	3055942	+
Chr1	3056433	3056434	+
Chr1	3056675	3056676	+
Chr1	3058256	3058257	+
Chr1	3058475	3058476	-
Chr1	3058824	3058825	+
Chr1	3079043	3079044	-
Chr1	3144634	3144635	-
Chr1	3144634	3144635	-
Chr1	3145920	3145921	+
Chr1	3177897	3177898	+
Chr1	3179185	3179186	+
Chr1	3179241	3179242	-
Chr1	3179292	3179293	-
Chr1	3184089	3184090	-
Chr1	3185679	3185680	+
Chr1	3190888	3190889	-
Chr1	3224159	3224160	+
Chr1	3314980	3314981	-
Chr1	3314981	3314982	-
Chr1	3345777	3345778	-
Chr1	3398447	3398448	+
Chr1	3406976	3406977	-
Chr1	3474353	3474354	+
Chr1	3474967	3474968	-
Chr1	3475191	3475192	+
Chr1	3475191	3475192	+
Chr1	3480371	3480372	+
Chr1	3480371	3480372	+
Chr1	3482680	3482681	-
Chr1	3483234	3483235	+
Chr1	3517387	3517388	+
Chr1	3554891	3554892	+
Chr1	3554891	3554892	+
Chr1	3656366	3656367	+
Chr1	3666731	3666732	-
Chr1	3668565	3668566	+
Chr1	3670426	3670427	-
Chr1	3677702	3677703	-
Chr1	3678404	3678405	+
Chr1	3679127	3679128	-
Chr1	3684074	3684075	-
Chr1	3684074	3684075	-
Chr1	3732062	3732063	+
Chr1	3839968	3839969	-
Chr1	3877339	3877340	+
Chr1	3877339	3877340	+
Chr1	3879971	3879972	-
Chr1	3880151	3880152	-
Chr1	3881141	3881142	-
Chr1	3882457	3882458	-
Chr1	3883267	3883268	-
Chr1	3883267	3883268	-
Chr1	3894136	3894137	-
Chr1	3894251	3894252	-
Chr1	3894251	3894252	-
Chr1	3895743	3895744	+
Chr1	3896952	3896953	-
Chr1	3898205	3898206	-
Chr1	3898321	3898322	-
Chr1	3899013	3899014	-
Chr1	3899013	3899014	-
Chr1	3899279	3899280	-
Chr1	3919767	3919768	+
Chr1	3920718	3920719	+
Chr1	3925563	3925564	-
Chr1	3925585	3925586	-
Chr1	3926110	3926111	-
Chr1	3946543	3946544	-
Chr1	3947017	3947018	-
Chr1	3947081	3947082	-
Chr1	3948127	3948128	-
Chr1	4035914	4035915	+
Chr1	4039251	4039252	+
Chr1	4039363	4039364	+
Chr1	4039767	4039768	-
Chr1	4092757	4092758	-
Chr1	4106815	4106816	-
Chr1	4167579	4167580	-
Chr1	4168074	4168075	-
Chr1	4168279	4168280	-
Chr1	4168777	4168778	-
Chr1	4172412	4172413	+
Chr1	4234297	4234298	-
Chr1	4236689	4236690	-
Chr1	4237058	4237059	-
Chr1	4247404	4247405	-
Chr1	4309796	4309797	+
Chr1	4330884	4330885	-
Chr1	4580920	4580921	+
Chr1	4717576	4717577	+
Chr1	4717860	4717861	+
Chr1	4772563	4772564	+
Chr1	4816410	4816411	+
Chr1	4820897	4820898	-
Chr1	4821848	4821849	-
Chr1	4822355	4822356	-
Chr1	4849210	4849211	-
Chr1	4850803	4850804	-
Chr1	4851744	4851745	+
Chr1	4869915	4869916	-
Chr1	4880152	4880153	+
Chr1	4880931	4880932	-
Chr1	4880931	4880932	-
Chr1	4881480	4881481	-
Chr1	4881629	4881630	+
Chr1	4881946	4881947	+
Chr1	4883447	4883448	+
Chr1	4884667	4884668	+
Chr1	4884839	4884840	+
Chr1	4885362	4885363	+
Chr1	4885688	4885689	+
Chr1	4886419	4886420	-
Chr1	4886419	4886420	-
Chr1	4886419	4886420	-
Chr1	4888089	4888090	-
Chr1	4888712	4888713	+
Chr1	4889301	4889302	-
Chr1	4912888	4912889	+
Chr1	4912943	4912944	-
Chr1	5037031	5037032	+
Chr1	5060506	5060507	-
Chr1	5119488	5119489	+
Chr1	5120208	5120209	-
Chr1	5121205	5121206	-
Chr1	5121314	5121315	+
Chr1	5123079	5123080	+
Chr1	5124820	5124821	+
Chr1	5296392	5296393	-
Chr1	5300093	5300094	+
Chr1	5420511	5420512	+
Chr1	5479209	5479210	+
Chr1	5512986	5512987	-
Chr1	5560894	5560895	+
Chr1	5569987	5569988	+
Chr1	5572977	5572978	-
Chr1	5684856	5684857	+
Chr1	5722770	5722771	-
Chr1	5727243	5727244	+
Chr1	5727263	5727264	-
Chr1	5727999	5728000	-
Chr1	5728450	5728451	-
Chr1	5728473	5728474	+
Chr1	5728473	5728474	+
Chr1	5728473	5728474	+
Chr1	5728473	5728474	+
Chr1	5728473	5728474	+
Chr1	5728514	5728515	+
Chr1	5729404	5729405	-
Chr1	5729644	5729645	+
Chr1	5729809	5729810	-
Chr1	5730383	5730384	+
Chr1	5730383	5730384	+
Chr1	5731684	5731685	-
Chr1	5731994	5731995	+
Chr1	5732421	5732422	-
Chr1	5732897	5732898	+
Chr1	5733334	5733335	+
Chr1	5733334	5733335	+
Chr1	5733879	5733880	+
Chr1	5734079	5734080	+
Chr1	5734280	5734281	+
Chr1	5734280	5734281	+
Chr1	5744760	5744761	-
Chr1	5744830	5744831	-
Chr1	5751362	5751363	+
Chr1	5751363	5751364	+
Chr1	5752070	5752071	-
Chr1	5769250	5769251	+
Chr1	5812856	5812857	+
Chr1	5815899	5815900	+
Chr1	5815931	5815932	-
Chr1	5816434	5816435	-
Chr1	5816989	5816990	-
Chr1	5817304	5817305	+
Chr1	5840489	5840490	-
Chr1	5947171	5947172	-
Chr1	6136940	6136941	+
Chr1	6138624	6138625	+
Chr1	6139530	6139531	+
Chr1	6171547	6171548	-
Chr1	6244068	6244069	-
Chr1	6251063	6251064	+
Chr1	6364672	6364673	-
Chr1	6364672	6364673	-
Chr1	6379778	6379779	-
Chr1	6393306	6393307	+
Chr1	6393306	6393307	+
Chr1	6399295	6399296	-
Chr1	6402800	6402801	+
Chr1	6404279	6404280	+
Chr1	6556173	6556174	+
Chr1	6665841	6665842	-
Chr1	6666705	6666706	+
Chr1	6666933	6666934	-
Chr1	6667457	6667458	+
Chr1	6667464	6667465	+
Chr1	6667464	6667465	+
Chr1	6694106	6694107	-
Chr1	6696217	6696218	+
Chr1	6697019	6697020	-
Chr1	6718329	6718330	+
Chr1	6718336	6718337	+
Chr1	6718350	6718351	+
Chr1	6740379	6740380	-
Chr1	6740515	6740516	+
Chr1	6991154	6991155	-
Chr1	7025855	7025856	+
Chr1	7025855	7025856	+
Chr1	7026091	7026092	-
Chr1	7041782	7041783	+
Chr1	7042520	7042521	-
Chr1	7066631	7066632	+
Chr1	7105724	7105725	-
Chr1	7106301	7106302	+
Chr1	7123664	7123665	-
Chr1	7159070	7159071	+
Chr1	7161828	7161829	+
Chr1	7174386	7174387	+
Chr1	7174389	7174390	+
Chr1	7178817	7178818	+
Chr1	7285755	7285756	+
Chr1	7368652	7368653	+
Chr1	7368652	7368653	+
Chr1	7369113	7369114	-
Chr1	7369326	7369327	+
Chr1	7370701	7370702	-
Chr1	7405574	7405575	-
Chr1	7475306	7475307	-
Chr1	7475860	7475861	-
Chr1	7745794	7745795	+
Chr1	7881108	7881109	-
Chr1	7881108	7881109	-
Chr1	7881975	7881976	-
Chr1	7887651	7887652	-
Chr1	7892191	7892192	-
Chr1	7893283	7893284	+
Chr1	7895203	7895204	+
Chr1	8037939	8037940	-
Chr1	8233915	8233916	-
Chr1	8252787	8252788	+
Chr1	8254755	8254756	-
Chr1	8255973	8255974	+
Chr1	8256114	8256115	+
Chr1	8256114	8256115	+
Chr1	8256241	8256242	-
Chr1	8256633	8256634	-
Chr1	8257159	8257160	+
Chr1	8257240	8257241	+
Chr1	8257591	8257592	-
Chr1	8257611	8257612	-
Chr1	8257656	8257657	-
Chr1	8258597	8258598	-
Chr1	8560986	8560987	+
Chr1	8718883	8718884	-
Chr1	8719041	8719042	-
Chr1	8720180	8720181	-
Chr1	8720494	8720495	-
Chr1	8769404	8769405	-
Chr1	8905428	8905429	+
Chr1	8905428	8905429	+
Chr1	8905565	8905566	+
Chr1	8965368	8965369	+
Chr1	8965368	8965369	+
Chr1	8967817	8967818	+
Chr1	9115803	9115804	+
Chr1	9297189	9297190	+
Chr1	9297316	9297317	+
Chr1	9298059	9298060	+
Chr1	9304122	9304123	+
Chr1	9305901	9305902	-
Chr1	9614034	9614035	-
Chr1	9799499	9799500	-
Chr1	9821753	9821754	+
Chr1	9862020	9862021	-
Chr1	9862020	9862021	-
Chr1	9862221	9862222	-
Chr1	9893026	9893027	-
Chr1	9894312	9894313	-
Chr1	10007511	10007512	-
Chr1	10010839	10010840	-
Chr1	10161706	10161707	+
Chr1	10492500	10492501	+
Chr1	10643986	10643987	-
Chr1	10643986	10643987	-
Chr1	10802896	10802897	+
Chr1	11013755	11013756	+
Chr1	12136333	12136334	-
Chr1	12332645	12332646	+
Chr1	12335056	12335057	-
Chr1	12335269	12335270	-
Chr1	12487285	12487286	-
Chr1	12579718	12579719	-
Chr1	12628858	12628859	-
Chr1	12696306	12696307	-
Chr1	12913987	12913988	+
Chr1	12917466	12917467	-
Chr1	12918040	12918041	-
Chr1	13571602	13571603	+
Chr1	13571602	13571603	+
Chr1	13579997	13579998	+
Chr1	13584049	13584050	-
Chr1	13596499	13596500	+
Chr1	13795397	13795398	-
Chr1	13796562	13796563	+
Chr1	13980884	13980885	-
Chr1	14340780	14340781	-
Chr1	14341140	14341141	-
Chr1	14345002	14345003	-
Chr1	14529544	14529545	+
Chr1	14529674	14529675	-
Chr1	14578855	14578856	-
Chr1	14579245	14579246	-
Chr1	14579282	14579283	+
Chr1	14579588	14579589	-
Chr1	14579608	14579609	+
Chr1	14579709	14579710	-
Chr1	14579875	14579876	+
Chr1	14579945	14579946	+
Chr1	14580297	14580298	-
Chr1	14587576	14587577	-
Chr1	14587763	14587764	-
Chr1	14588734	14588735	+
Chr1	14589160	14589161	-
Chr1	14589485	14589486	+
Chr1	14589573	14589574	+
Chr1	14589984	14589985	-
Chr1	14590380	14590381	+
Chr1	14590819	14590820	-
Chr1	14591152	14591153	-
Chr1	14591249	14591250	+
Chr1	14610280	14610281	+
Chr1	14612791	14612792	-
Chr1	14613692	14613693	-
Chr1	14614651	14614652	+
Chr1	14614654	14614655	-
Chr1	14615919	14615920	-
Chr1	14621545	14621546	+
Chr1	14621545	14621546	+
Chr1	14621552	14621553	+
Chr1	14623439	14623440	+
Chr1	14623574	14623575	+
Chr1	14625374	14625375	-
Chr1	14626589	14626590	+
Chr1	14735627	14735628	+
Chr1	14736611	14736612	-
Chr1	14756597	14756598	+
Chr1	14757246	14757247	+
Chr1	14757246	14757247	+
Chr1	14757413	14757414	+
Chr1	14757779	14757780	-
Chr1	14757779	14757780	-
Chr1	14781390	14781391	+
Chr1	14795090	14795091	+
Chr1	15411751	15411752	+
Chr1	15440229	15440230	+
Chr1	15446858	15446859	+
Chr1	16002388	16002389	-
Chr1	16662889	16662890	-
Chr1	17226789	17226790	+
Chr1	18152821	18152822	+
Chr1	18153720	18153721	-
Chr1	18153720	18153721	-
Chr1	18155211	18155212	+
Chr1	18181825	18181826	-
Chr1	18391898	18391899	+
Chr1	18391901	18391902	+
Chr1	18391901	18391902	-
Chr1	18396596	18396597	-
Chr1	18396596	18396597	-
Chr1	18396628	18396629	+
Chr1	18396913	18396914	-
Chr1	18398722	18398723	-
Chr1	18406353	18406354	+
Chr1	18407123	18407124	-
Chr1	18450004	18450005	-
Chr1	18531283	18531284	-
Chr1	18664282	18664283	-
Chr1	18671586	18671587	-
Chr1	18672522	18672523	+
Chr1	18673027	18673028	+
Chr1	18674625	18674626	+
Chr1	18721339	18721340	+
Chr1	18722959	18722960	-
Chr1	19065252	19065253	-
Chr1	19241693	19241694	+
Chr1	19241693	19241694	+
Chr1	19242379	19242380	-
Chr1	19242490	19242491	+
Chr1	19246097	19246098	-
Chr1	19246097	19246098	-
Chr1	19247457	19247458	+
Chr1	19251778	19251779	+
Chr1	19267893	19267894	+
Chr1	19357297	19357298	+
Chr1	19357297	19357298	+
Chr1	20101496	20101497	+
Chr1	20284736	20284737	+
Chr1	20284736	20284737	+
Chr1	20286361	20286362	-
Chr1	20286854	20286855	+
Chr1	20288038	20288039	-
Chr1	20288083	20288084	-
Chr1	20288212	20288213	+
Chr1	20288487	20288488	+
Chr1	20288842	20288843	-
Chr1	20289069	20289070	+
Chr1	20289352	20289353	+
Chr1	20290417	20290418	-
Chr1	20297818	20297819	+
Chr1	20301344	20301345	-
Chr1	20301552	20301553	-
Chr1	20302216	20302217	-
Chr1	20302372	20302373	-
Chr1	20714345	20714346	+
Chr1	20950277	20950278	+
Chr1	20952828	20952829	-
Chr1	21042752	21042753	-
Chr1	21043306	21043307	+
Chr1	21043998	21043999	+
Chr1	21044710	21044711	-
Chr1	21125108	21125109	+
Chr1	21190372	21190373	-
Chr1	21190397	21190398	-
Chr1	21191962	21191963	+
Chr1	21193072	21193073	+
Chr1	21194718	21194719	+
Chr1	21353574	21353575	+
Chr1	21354108	21354109	+
Chr1	21354740	21354741	-
Chr1	21355599	21355600	+
Chr1	21356772	21356773	-
Chr1	21923806	21923807	+
Chr1	21925258	21925259	-
Chr1	21939460	21939461	+
Chr1	21947107	21947108	-
Chr1	22129209	22129210	+
Chr1	22367371	22367372	-
Chr1	22579701	22579702	+
Chr1	22636007	22636008	+
Chr1	22660490	22660491	+
Chr1	22746218	22746219	-
Chr1	23119897	23119898	+
Chr1	23230627	23230628	-
Chr1	23336828	23336829	-
Chr1	23363792	23363793	-
Chr1	23366163	23366164	+
Chr1	23378137	23378138	+
Chr1	23411475	23411476	+
Chr1	23457468	23457469	+
Chr1	23625449	23625450	+
Chr1	23625474	23625475	+
Chr1	23626283	23626284	-
Chr1	23626283	23626284	-
Chr1	23641158	23641159	-
Chr1	23785444	23785445	+
Chr1	23786180	23786181	+
Chr1	23786545	23786546	-
Chr1	23786656	23786657	+
Chr1	23787543	23787544	+
Chr1	23788449	23788450	+
Chr1	23788449	23788450	+
Chr1	23788547	23788548	-
Chr1	23788782	23788783	+
Chr1	23788782	23788783	+
Chr1	23788782	23788783	+
Chr1	23788870	23788871	+
Chr1	23788907	23788908	+
Chr1	23789177	23789178	+
Chr1	23789366	23789367	+
Chr1	23789663	23789664	+
Chr1	23789773	23789774	+
Chr1	23802123	23802124	+
Chr1	23803226	23803227	-
Chr1	23808326	23808327	-
Chr1	23845455	23845456	-
Chr1	23846373	23846374	+
Chr1	23847257	23847258	+
Chr1	23847582	23847583	-
Chr1	23848139	23848140	+
Chr1	23848154	23848155	+
Chr1	23848522	23848523	+
Chr1	23849078	23849079	+
Chr1	23849514	23849515	-
Chr1	23849552	23849553	+
Chr1	23850021	23850022	+
Chr1	23850199	23850200	-
Chr1	23850330	23850331	+
Chr1	23850330	23850331	+
Chr1	23850330	23850331	+
Chr1	23850392	23850393	-
Chr1	23851457	23851458	-
Chr1	23851562	23851563	-
Chr1	23853650	23853651	-
Chr1	23853664	23853665	-
Chr1	24048106	24048107	-
Chr1	24048685	24048686	-
Chr1	24048685	24048686	-
Chr1	24049390	24049391	+
Chr1	24049769	24049770	+
Chr1	24050221	24050222	+
Chr1	24050667	24050668	+
Chr1	24051117	24051118	+
Chr1	24051411	24051412	+
Chr1	24052545	24052546	+
Chr1	24052818	24052819	+
Chr1	24052850	24052851	-
Chr1	24053157	24053158	-
Chr1	24053672	24053673	+
Chr1	24065170	24065171	-
Chr1	24065183	24065184	+
Chr1	24065565	24065566	+
Chr1	24065565	24065566	+
Chr1	24065830	24065831	+
Chr1	24065926	24065927	-
Chr1	24066106	24066107	+
Chr1	24067382	24067383	+
Chr1	24068286	24068287	+
Chr1	24068344	24068345	-
Chr1	24068366	24068367	+
Chr1	24068391	24068392	-
Chr1	24068661	24068662	+
Chr1	24069636	24069637	-
Chr1	24069997	24069998	+
Chr1	24070209	24070210	-
Chr1	24070379	24070380	-
Chr1	24070379	24070380	-
Chr1	24070489	24070490	+
Chr1	24070849	24070850	+
Chr1	24070859	24070860	-
Chr1	24071169	24071170	-
Chr1	24071444	24071445	-
Chr1	24071932	24071933	-
Chr1	24073148	24073149	-
Chr1	24270975	24270976	-
Chr1	24489358	24489359	-
Chr1	24569368	24569369	+
Chr1	24585278	24585279	-
Chr1	24816768	24816769	+
Chr1	24898524	24898525	-
Chr1	24993375	24993376	+
Chr1	25041797	25041798	+
Chr1	25041900	25041901	+
Chr1	25044680	25044681	-
Chr1	25044793	25044794	-
Chr1	25056455	25056456	+
Chr1	25056455	25056456	+
Chr1	25121167	25121168	+
Chr1	25121359	25121360	+
Chr1	25292571	25292572	+
Chr1	25439205	25439206	-
Chr1	25440280	25440281	-
Chr1	25514841	25514842	+
Chr1	25799219	25799220	+
Chr1	26121016	26121017	+
Chr1	26121720	26121721	+
Chr1	26123181	26123182	-
Chr1	26123405	26123406	-
Chr1	26433620	26433621	-
Chr1	26518836	26518837	+
Chr1	26657577	26657578	-
Chr1	26791602	26791603	+
Chr1	26793000	26793001	-
Chr1	26794044	26794045	+
Chr1	26795101	26795102	-
Chr1	26873166	26873167	+
Chr1	27087309	27087310	-
Chr1	27088185	27088186	-
Chr1	27090199	27090200	+
Chr1	27155045	27155046	+
Chr1	27190825	27190826	+
Chr1	27248518	27248519	-
Chr1	27248804	27248805	+
Chr1	27249391	27249392	-
Chr1	27250312	27250313	+
Chr1	27250774	27250775	+
Chr1	27251830	27251831	+
Chr1	27251872	27251873	+
Chr1	27252766	27252767	-
Chr1	27252835	27252836	-
Chr1	27253552	27253553	+
Chr1	27253552	27253553	+
Chr1	27253588	27253589	-
Chr1	27253956	27253957	-
Chr1	27343372	27343373	-
Chr1	27375029	27375030	-
Chr1	27376225	27376226	+
Chr1	27376761	27376762	+
Chr1	27376962	27376963	-
Chr1	27379450	27379451	+
Chr1	27381621	27381622	+
Chr1	27381621	27381622	+
Chr1	27381646	27381647	+
Chr1	27381772	27381773	+
Chr1	27382008	27382009	+
Chr1	27382080	27382081	+
Chr1	27382308	27382309	-
Chr1	27731119	27731120	-
Chr1	27908893	27908894	-
Chr1	28055610	28055611	+
Chr1	28056253	28056254	-
Chr1	28057074	28057075	+
Chr1	28059659	28059660	+
Chr1	28061976	28061977	-
Chr1	28062481	28062482	+
Chr1	28063816	28063817	+
Chr1	28065578	28065579	-
Chr1	28066175	28066176	-
Chr1	28072458	28072459	-
Chr1	28073251	28073252	+
Chr1	28084360	28084361	+
Chr1	28127821	28127822	+
Chr1	28127821	28127822	+
Chr1	28127928	28127929	+
Chr1	28166034	28166035	-
Chr1	28183288	28183289	+
Chr1	28236567	28236568	-
Chr1	28250038	28250039	-
Chr1	28268666	28268667	+
Chr1	28284737	28284738	+
Chr1	28285173	28285174	+
Chr1	28286166	28286167	-
Chr1	28286511	28286512	+
Chr1	28292138	28292139	+
Chr1	28325425	28325426	+
Chr1	28325604	28325605	+
Chr1	28325665	28325666	-
Chr1	28325700	28325701	+
Chr1	28326186	28326187	+
Chr1	28326248	28326249	-
Chr1	28326292	28326293	+
Chr1	28326340	28326341	-
Chr1	28338317	28338318	-
Chr1	28338332	28338333	-
Chr1	28340891	28340892	+
Chr1	28341059	28341060	+
Chr1	28341059	28341060	+
Chr1	28341141	28341142	+
Chr1	28350149	28350150	+
Chr1	28355067	28355068	-
Chr1	28355067	28355068	-
Chr1	28566690	28566691	-
Chr1	28595547	28595548	+
Chr1	28730898	28730899	-
Chr1	28730898	28730899	-
Chr1	28741303	28741304	+
Chr1	28741922	28741923	-
Chr1	28741922	28741923	-
Chr1	28742960	28742961	+
Chr1	28747810	28747811	+
Chr1	28787612	28787613	+
Chr1	28787988	28787989	+
Chr1	28788626	28788627	+
Chr1	28789961	28789962	-
Chr1	28789961	28789962	-
Chr1	28791073	28791074	-
Chr1	28791987	28791988	+
Chr1	28791990	28791991	-
Chr1	28792147	28792148	-
Chr1	28792189	28792190	+
Chr1	28792444	28792445	-
Chr1	28796145	28796146	-
Chr1	28878053	28878054	-
Chr1	28975073	28975074	-
Chr1	28978925	28978926	-
Chr1	28978925	28978926	-
Chr1	28979075	28979076	+
Chr1	28984925	28984926	+
Chr1	29050757	29050758	+
Chr1	29050757	29050758	+
Chr1	29069135	29069136	-
Chr1	29119646	29119647	+
Chr1	29119654	29119655	-
Chr1	29121924	29121925	-
Chr1	29219367	29219368	+
Chr1	29242196	29242197	+
Chr1	29291064	29291065	-
Chr1	29291179	29291180	+
Chr1	29291851	29291852	-
Chr1	29293097	29293098	-
Chr1	29293544	29293545	+
Chr1	29298694	29298695	+
Chr1	29298697	29298698	-
Chr1	29298870	29298871	-
Chr1	29298870	29298871	-
Chr1	29299377	29299378	+
Chr1	29299490	29299491	+
Chr1	29299494	29299495	+
Chr1	29315690	29315691	-
Chr1	29490783	29490784	-
Chr1	29565298	29565299	+
Chr1	29565836	29565837	-
Chr1	29569655	29569656	+
Chr1	29600049	29600050	-
Chr1	29600183	29600184	-
Chr1	29726908	29726909	-
Chr1	29726908	29726909	-
Chr1	29726908	29726909	-
Chr1	29730351	29730352	-
Chr1	29742389	29742390	-
Chr1	29755957	29755958	-
Chr1	29763900	29763901	-
Chr1	29776127	29776128	-
Chr1	29776440	29776441	-
Chr1	29776780	29776781	+
Chr1	29776780	29776781	+
Chr1	29776784	29776785	-
Chr1	29777532	29777533	+
Chr1	29778491	29778492	-
Chr1	29778841	29778842	-
Chr1	29779025	29779026	-
Chr1	29779027	29779028	-
Chr1	29805252	29805253	+
Chr1	29806064	29806065	+
Chr1	29809099	29809100	-
Chr1	29809204	29809205	+
Chr1	29842965	29842966	-
Chr1	29963674	29963675	-
Chr1	29989641	29989642	-
Chr1	29992888	29992889	-
Chr1	29993968	29993969	+
Chr1	29998505	29998506	-
Chr1	30002712	30002713	+
Chr1	30003485	30003486	-
Chr1	30003818	30003819	+
Chr1	30003983	30003984	-
Chr1	30004540	30004541	-
Chr1	30004828	30004829	-
Chr1	30007366	30007367	+
Chr1	30009951	30009952	+
Chr1	30009954	30009955	-
Chr1	30010001	30010002	+
Chr1	30010001	30010002	+
Chr1	30010335	30010336	-
Chr1	30011239	30011240	+
Chr1	30011578	30011579	+
Chr1	30011620	30011621	+
Chr1	30011620	30011621	+
Chr1	30011983	30011984	+
Chr1	30012300	30012301	-
Chr1	30013281	30013282	+
Chr1	30013705	30013706	+
Chr1	30013705	30013706	+
Chr1	30013708	30013709	+
Chr1	30013727	30013728	+
Chr1	30014164	30014165	-
Chr1	30020612	30020613	+
Chr1	30020612	30020613	+
Chr1	30070062	30070063	-
Chr1	30093297	30093298	-
Chr1	30182157	30182158	-
Chr1	30216341	30216342	-
Chr1	30216910	30216911	+
Chr1	30251004	30251005	-
Chr1	30251108	30251109	+
Chr1	30253734	30253735	+
Chr1	30474180	30474181	-
Chr1	30530503	30530504	+
Chr1	30557378	30557379	+
Chr1	30559042	30559043	+
Chr1	30559797	30559798	-
Chr1	30560215	30560216	-
Chr1	30560330	30560331	+
Chr1	30560843	30560844	+
Chr1	30560843	30560844	+
Chr1	30560843	30560844	+
Chr1	30560880	30560881	+
Chr1	30561379	30561380	+
Chr1	30561385	30561386	-
Chr1	30562151	30562152	+
Chr1	30562151	30562152	+
Chr1	30562281	30562282	+
Chr1	30564433	30564434	+
Chr1	30615542	30615543	+
Chr1	30631564	30631565	-
Chr1	30632457	30632458	+
Chr1	30632457	30632458	+
Chr1	30791344	30791345	-
Chr1	30793760	30793761	+
Chr1	30834772	30834773	-
Chr1	30834835	30834836	-
Chr1	30839991	30839992	-
Chr1	30923383	30923384	-
Chr1	30924214	30924215	+
Chr1	30924214	30924215	+
Chr1	30926154	30926155	+
Chr1	30926411	30926412	-
Chr1	30934291	30934292	-
Chr1	30950096	30950097	-
Chr1	30993247	30993248	+
Chr1	30995383	30995384	+
Chr1	30997386	30997387	-
Chr1	31411301	31411302	+
Chr1	31425225	31425226	-
Chr1	31553579	31553580	-
Chr1	31647194	31647195	+
Chr1	31718550	31718551	-
Chr1	31718553	31718554	-
Chr1	31718553	31718554	-
Chr1	31750072	31750073	-
Chr1	31762253	31762254	+
Chr1	31861577	31861578	+
Chr1	31863784	31863785	-
Chr1	31864383	31864384	-
Chr1	31887120	31887121	-
Chr1	31887263	31887264	-
Chr1	31889772	31889773	-
Chr1	32012369	32012370	-
Chr1	32015637	32015638	+
Chr1	32015669	32015670	+
Chr1	32015670	32015671	+
Chr1	32030245	32030246	-
Chr1	32149126	32149127	-
Chr1	32269842	32269843	-
Chr1	32320357	32320358	+
Chr1	32326127	32326128	-
Chr1	32381607	32381608	-
Chr1	32679773	32679774	-
Chr1	32736095	32736096	+
Chr1	32736187	32736188	+
Chr1	32736479	32736480	-
Chr1	32736491	32736492	+
Chr1	32736494	32736495	-
Chr1	32736654	32736655	+
Chr1	32737076	32737077	+
Chr1	32737399	32737400	-
Chr1	32737833	32737834	+
Chr1	32738182	32738183	+
Chr1	32738292	32738293	+
Chr1	32738765	32738766	+
Chr1	32738835	32738836	-
Chr1	32740154	32740155	+
Chr1	32741484	32741485	+
Chr1	32746411	32746412	+
Chr1	32815856	32815857	-
Chr1	32815856	32815857	-
Chr1	32849389	32849390	+
Chr1	32894876	32894877	+
Chr1	32895921	32895922	+
Chr1	32898239	32898240	+
Chr1	32939193	32939194	-
Chr1	32939193	32939194	-
Chr1	32967883	32967884	+
Chr1	32973913	32973914	+
Chr1	32991940	32991941	+
Chr1	33100414	33100415	-
Chr1	33100867	33100868	+
Chr1	33123972	33123973	-
Chr1	33123998	33123999	-
Chr1	33144195	33144196	+
Chr1	33144321	33144322	+
Chr1	33144539	33144540	-
Chr1	33144543	33144544	-
Chr1	33145073	33145074	-
Chr1	33145266	33145267	+
Chr1	33145983	33145984	-
Chr1	33146365	33146366	-
Chr1	33146908	33146909	+
Chr1	33151472	33151473	-
Chr1	33173932	33173933	+
Chr1	33184952	33184953	+
Chr1	33184952	33184953	+
Chr1	33188636	33188637	-
Chr1	33189511	33189512	+
Chr1	33189934	33189935	-
Chr1	33191380	33191381	+
Chr1	33218463	33218464	+
Chr1	33221133	33221134	-
Chr1	33221503	33221504	+
Chr1	33221506	33221507	-
Chr1	33222055	33222056	-
Chr1	33262481	33262482	-
Chr1	33485102	33485103	-
Chr1	33485509	33485510	+
Chr1	33485932	33485933	+
Chr1	33486132	33486133	+
Chr1	33489947	33489948	-
Chr1	33625202	33625203	-
Chr1	33625202	33625203	-
Chr1	33625271	33625272	+
Chr1	33642478	33642479	-
Chr1	33675358	33675359	-
Chr1	33680111	33680112	+
Chr1	33686477	33686478	+
Chr1	33817541	33817542	+
Chr1	33817723	33817724	+
Chr1	33818030	33818031	+
Chr1	33818033	33818034	+
Chr1	33818497	33818498	+
Chr1	33818562	33818563	-
Chr1	33818728	33818729	+
Chr1	33818798	33818799	-
Chr1	33818840	33818841	-
Chr1	33819312	33819313	-
Chr1	33819312	33819313	-
Chr1	33819355	33819356	-
Chr1	33819938	33819939	-
Chr1	33826416	33826417	+
Chr1	33886130	33886131	+
Chr1	33888006	33888007	+
Chr1	33888700	33888701	-
Chr1	33901523	33901524	+
Chr1	34066581	34066582	+
Chr1	34142414	34142415	+
Chr1	34147891	34147892	+
Chr1	34149372	34149373	+
Chr1	34163858	34163859	+
Chr1	34164354	34164355	+
Chr1	34165476	34165477	-
Chr1	34168996	34168997	-
Chr1	34303661	34303662	+
Chr1	34304912	34304913	-
Chr1	34304915	34304916	-
Chr1	34305425	34305426	+
Chr1	34311485	34311486	-
Chr1	34384671	34384672	+
Chr1	34386772	34386773	-
Chr1	34387996	34387997	-
Chr1	34390364	34390365	+
Chr1	34423486	34423487	+
Chr1	34454341	34454342	-
Chr1	34456130	34456131	+
Chr1	34456658	34456659	-
Chr1	34459056	34459057	+
Chr1	34460485	34460486	+
Chr1	34462640	34462641	+
Chr1	34462880	34462881	-
Chr1	34518568	34518569	+
Chr1	34556390	34556391	-
Chr1	34607597	34607598	-
Chr1	34607597	34607598	-
Chr1	34608189	34608190	-
Chr1	34609883	34609884	-
Chr1	34733376	34733377	-
Chr1	34739178	34739179	+
Chr1	34768310	34768311	+
Chr1	34776494	34776495	-
Chr1	34777285	34777286	-
Chr1	34853931	34853932	+
Chr1	34883482	34883483	+
Chr1	34903657	34903658	+
Chr1	35090159	35090160	+
Chr1	35160277	35160278	-
Chr1	35160277	35160278	-
Chr1	35176780	35176781	+
Chr1	35415332	35415333	-
Chr1	35432001	35432002	+
Chr1	35435579	35435580	-
Chr1	35509995	35509996	+
Chr1	35510230	35510231	+
Chr1	35512307	35512308	+
Chr1	35660482	35660483	+
Chr1	35685617	35685618	+
Chr1	35687903	35687904	+
Chr1	35725267	35725268	-
Chr1	35726173	35726174	-
Chr1	35832514	35832515	-
Chr1	35878516	35878517	-
Chr1	35945059	35945060	+
Chr1	35946814	35946815	-
Chr1	36228031	36228032	-
Chr1	36228141	36228142	-
Chr1	36324981	36324982	+
Chr1	36327914	36327915	-
Chr1	36406011	36406012	-
Chr1	36487926	36487927	+
Chr1	36621727	36621728	+
Chr1	36621764	36621765	+
Chr1	36622634	36622635	+
Chr1	36642132	36642133	+
Chr1	36646094	36646095	-
Chr1	36701771	36701772	-
Chr1	37270987	37270988	-
Chr1	37270988	37270989	-
Chr1	37421931	37421932	+
Chr1	37442015	37442016	-
Chr1	37510172	37510173	+
Chr1	37520128	37520129	-
Chr1	37520446	37520447	-
Chr1	37522077	37522078	-
Chr1	37523659	37523660	-
Chr1	37628030	37628031	+
Chr1	37666101	37666102	-
Chr1	37675400	37675401	+
Chr1	37733560	37733561	+
Chr1	37740881	37740882	-
Chr1	37740881	37740882	-
Chr1	37747037	37747038	-
Chr1	37761301	37761302	-
Chr1	37768403	37768404	-
Chr1	37770619	37770620	-
Chr1	37771483	37771484	-
Chr1	37771483	37771484	-
Chr1	37839581	37839582	-
Chr1	37842287	37842288	+
Chr1	38000013	38000014	+
Chr1	38000839	38000840	+
Chr1	38001046	38001047	-
Chr1	38001453	38001454	-
Chr1	38001453	38001454	-
Chr1	38012179	38012180	+
Chr1	38017801	38017802	-
Chr1	38019445	38019446	+
Chr1	38114057	38114058	-
Chr1	38212952	38212953	-
Chr1	38229419	38229420	-
Chr1	38229684	38229685	-
Chr1	38229781	38229782	+
Chr1	38229934	38229935	+
Chr1	38230404	38230405	+
Chr1	38230652	38230653	+
Chr1	38230652	38230653	+
Chr1	38230985	38230986	+
Chr1	38231249	38231250	+
Chr1	38231483	38231484	+
Chr1	38231552	38231553	+
Chr1	38231703	38231704	-
Chr1	38231776	38231777	-
Chr1	38231776	38231777	-
Chr1	38232168	38232169	-
Chr1	38232688	38232689	-
Chr1	38232935	38232936	-
Chr1	38233020	38233021	-
Chr1	38234423	38234424	-
Chr1	38235608	38235609	+
Chr1	38236860	38236861	-
Chr1	38277185	38277186	+
Chr1	38277598	38277599	-
Chr1	38278626	38278627	-
Chr1	38280400	38280401	-
Chr1	38281063	38281064	+
Chr1	38281463	38281464	-
Chr1	38321659	38321660	-
Chr1	38454437	38454438	-
Chr1	38455093	38455094	+
Chr1	38455107	38455108	-
Chr1	38455249	38455250	-
Chr1	38455325	38455326	-
Chr1	38455445	38455446	-
Chr1	38456329	38456330	-
Chr1	38456494	38456495	+
Chr1	38456711	38456712	+
Chr1	38456759	38456760	+
Chr1	38456891	38456892	+
Chr1	38456894	38456895	-
Chr1	38457039	38457040	-
Chr1	38457039	38457040	-
Chr1	38457321	38457322	-
Chr1	38457422	38457423	-
Chr1	38457445	38457446	+
Chr1	38457502	38457503	-
Chr1	38458560	38458561	-
Chr1	38458628	38458629	-
Chr1	38458628	38458629	-
Chr1	38459070	38459071	+
Chr1	38459073	38459074	-
Chr1	38459107	38459108	+
Chr1	38459107	38459108	+
Chr1	38459919	38459920	-
Chr1	38459919	38459920	-
Chr1	38461192	38461193	+
Chr1	38468421	38468422	+
Chr1	38472256	38472257	+
Chr1	38472391	38472392	+
Chr1	38523669	38523670	-
Chr1	38628445	38628446	+
Chr1	38628610	38628611	+
Chr1	38629999	38630000	+
Chr1	38630377	38630378	+
Chr1	38631177	38631178	+
Chr1	38646589	38646590	-
Chr1	38687208	38687209	-
Chr1	38698591	38698592	-
Chr1	38699676	38699677	-
Chr1	38704601	38704602	+
Chr1	38704752	38704753	-
Chr1	38705295	38705296	+
Chr1	38705374	38705375	+
Chr1	38707258	38707259	+
Chr1	38707491	38707492	-
Chr1	38707823	38707824	+
Chr1	38714429	38714430	-
Chr1	38732520	38732521	+
Chr1	38732531	38732532	-
Chr1	38733005	38733006	-
Chr1	38733137	38733138	-
Chr1	38733350	38733351	+
Chr1	38733529	38733530	-
Chr1	38733697	38733698	-
Chr1	38733817	38733818	+
Chr1	38735011	38735012	-
Chr1	38738158	38738159	+
Chr1	38738498	38738499	+
Chr1	38738716	38738717	+
Chr1	38739731	38739732	+
Chr1	38740009	38740010	-
Chr1	38740053	38740054	-
Chr1	38740114	38740115	-
Chr1	38740333	38740334	+
Chr1	38740475	38740476	-
Chr1	38740954	38740955	-
Chr1	38741083	38741084	-
Chr1	38741119	38741120	+
Chr1	38741191	38741192	+
Chr1	38741191	38741192	+
Chr1	38741225	38741226	+
Chr1	38742007	38742008	-
Chr1	38742014	38742015	+
Chr1	38742064	38742065	+
Chr1	38742285	38742286	-
Chr1	38743369	38743370	-
Chr1	38743444	38743445	+
Chr1	38743591	38743592	+
Chr1	38743754	38743755	-
Chr1	38743802	38743803	+
Chr1	38743864	38743865	-
Chr1	38743874	38743875	-
Chr1	38744558	38744559	-
Chr1	38745280	38745281	-
Chr1	38802038	38802039	+
Chr1	38803053	38803054	+
Chr1	38803283	38803284	-
Chr1	38803563	38803564	-
Chr1	38808847	38808848	+
Chr1	38809675	38809676	+
Chr1	38809912	38809913	+
Chr1	38812386	38812387	-
Chr1	38812600	38812601	+
Chr1	38813059	38813060	+
Chr1	38814410	38814411	+
Chr1	38820253	38820254	-
Chr1	38820274	38820275	-
Chr1	38820274	38820275	-
Chr1	38820274	38820275	-
Chr1	38820908	38820909	+
Chr1	38821682	38821683	-
Chr1	38821864	38821865	-
Chr1	38889856	38889857	+
Chr1	38898313	38898314	-
Chr1	38934140	38934141	-
Chr1	38953008	38953009	+
Chr1	38957327	38957328	-
Chr1	38957769	38957770	+
Chr1	38962905	38962906	+
Chr1	38962971	38962972	-
Chr1	38963391	38963392	-
Chr1	38963393	38963394	-
Chr1	38963758	38963759	-
Chr1	38964273	38964274	-
Chr1	38964379	38964380	+
Chr1	38964637	38964638	+
Chr1	38964711	38964712	+
Chr1	38981537	38981538	+
Chr1	38994200	38994201	+
Chr1	38995761	38995762	+
Chr1	38998970	38998971	+
Chr1	39049237	39049238	-
Chr1	39068532	39068533	-
Chr1	39075177	39075178	-
Chr1	39081778	39081779	+
Chr1	39081778	39081779	+
Chr1	39101774	39101775	+
Chr1	39102456	39102457	+
Chr1	39102857	39102858	+
Chr1	39139170	39139171	-
Chr1	39217421	39217422	+
Chr1	39217955	39217956	-
Chr1	39364389	39364390	+
Chr1	39365740	39365741	+
Chr1	39378907	39378908	-
Chr1	39386425	39386426	-
Chr1	39388413	39388414	-
Chr1	39388846	39388847	+
Chr1	39397259	39397260	+
Chr1	39398095	39398096	-
Chr1	39398462	39398463	+
Chr1	39398462	39398463	+
Chr1	39399978	39399979	-
Chr1	39416945	39416946	+
Chr1	39564556	39564557	-
Chr1	39593161	39593162	-
Chr1	39593693	39593694	-
Chr1	39610708	39610709	-
Chr1	39612747	39612748	-
Chr1	39664564	39664565	+
Chr1	39665228	39665229	-
Chr1	39667075	39667076	+
Chr1	39667078	39667079	+
Chr1	39668303	39668304	+
Chr1	39668573	39668574	-
Chr1	39669697	39669698	-
Chr1	39669914	39669915	-
Chr1	39670138	39670139	-
Chr1	39779720	39779721	-
Chr1	39779963	39779964	-
Chr1	39791785	39791786	+
Chr1	39818641	39818642	+
Chr1	39853836	39853837	+
Chr1	39853865	39853866	+
Chr1	39853968	39853969	+
Chr1	39854969	39854970	-
Chr1	39855900	39855901	+
Chr1	39863949	39863950	+
Chr1	39875191	39875192	-
Chr1	39881589	39881590	-
Chr1	39884985	39884986	-
Chr1	39885263	39885264	-
Chr1	39904710	39904711	+
Chr1	40019342	40019343	-
Chr1	40019359	40019360	-
Chr1	40020194	40020195	-
Chr1	40020236	40020237	-
Chr1	40020306	40020307	+
Chr1	40020765	40020766	-
Chr1	40021333	40021334	+
Chr1	40021333	40021334	+
Chr1	40021846	40021847	-
Chr1	40021846	40021847	-
Chr1	40022046	40022047	+
Chr1	40022084	40022085	-
Chr1	40022101	40022102	+
Chr1	40022252	40022253	+
Chr1	40022277	40022278	+
Chr1	40022521	40022522	-
Chr1	40022522	40022523	-
Chr1	40023111	40023112	-
Chr1	40039480	40039481	-
Chr1	40039582	40039583	-
Chr1	40069216	40069217	+
Chr1	40069233	40069234	+
Chr1	40069370	40069371	-
Chr1	40099337	40099338	+
Chr1	40100573	40100574	-
Chr1	40101850	40101851	-
Chr1	40102137	40102138	-
Chr1	40103263	40103264	+
Chr1	40103381	40103382	-
Chr1	40103523	40103524	+
Chr1	40104546	40104547	+
Chr1	40104861	40104862	-
Chr1	40105159	40105160	-
Chr1	40105271	40105272	-
Chr1	40105271	40105272	-
Chr1	40105365	40105366	-
Chr1	40105885	40105886	+
Chr1	40106173	40106174	+
Chr1	40127836	40127837	-
Chr1	40128825	40128826	+
Chr1	40135135	40135136	-
Chr1	40137366	40137367	+
Chr1	40146469	40146470	-
Chr1	40148465	40148466	-
Chr1	40148598	40148599	-
Chr1	40172375	40172376	+
Chr1	40172617	40172618	-
Chr1	40176455	40176456	+
Chr1	40265649	40265650	-
Chr1	40268941	40268942	-
Chr1	40269330	40269331	+
Chr1	40269330	40269331	+
Chr1	40269421	40269422	+
Chr1	40270429	40270430	+
Chr1	40336456	40336457	+
Chr1	40338298	40338299	-
Chr1	40338301	40338302	-
Chr1	40338358	40338359	-
Chr1	40338358	40338359	-
Chr1	40398279	40398280	-
Chr1	40441249	40441250	-
Chr1	40587441	40587442	-
Chr1	40667867	40667868	+
Chr1	40681322	40681323	+
Chr1	40761522	40761523	-
Chr1	40762246	40762247	-
Chr1	40762246	40762247	-
Chr1	40766587	40766588	+
Chr1	40767328	40767329	+
Chr1	40768822	40768823	+
Chr1	40768822	40768823	+
Chr1	40769788	40769789	-
Chr1	40769895	40769896	-
Chr1	40787390	40787391	-
Chr1	40790502	40790503	+
Chr1	40807822	40807823	+
Chr1	40807822	40807823	+
Chr1	40808177	40808178	-
Chr1	40808177	40808178	-
Chr1	40859312	40859313	+
Chr1	40859692	40859693	+
Chr1	40929987	40929988	+
Chr1	41014437	41014438	+
Chr1	41017912	41017913	-
Chr1	41065080	41065081	+
Chr1	41066481	41066482	-
Chr1	41066481	41066482	-
Chr1	41066561	41066562	+
Chr1	41067548	41067549	+
Chr1	41075698	41075699	-
Chr1	41075698	41075699	-
Chr1	41080201	41080202	-
Chr1	41080201	41080202	-
Chr1	41080559	41080560	-
Chr1	41080777	41080778	-
Chr1	41081096	41081097	-
Chr1	41082463	41082464	+
Chr1	41083083	41083084	+
Chr1	41083492	41083493	-
Chr1	41084146	41084147	-
Chr1	41102312	41102313	+
Chr1	41110366	41110367	-
Chr1	41111449	41111450	-
Chr1	41115856	41115857	+
Chr1	41156280	41156281	-
Chr1	41188245	41188246	+
Chr1	41226510	41226511	-
Chr1	41230793	41230794	+
Chr1	41234222	41234223	+
Chr1	41242459	41242460	+
Chr1	41242989	41242990	+
Chr1	41243195	41243196	+
Chr1	41243762	41243763	-
Chr1	41243989	41243990	+
Chr1	41244117	41244118	+
Chr1	41273837	41273838	+
Chr1	41553316	41553317	+
Chr1	41553787	41553788	-
Chr1	41572016	41572017	-
Chr1	41680098	41680099	-
Chr1	41872425	41872426	+
Chr1	41952812	41952813	-
Chr1	41956912	41956913	-
Chr1	41958222	41958223	+
Chr1	41958225	41958226	-
Chr1	41958817	41958818	-
Chr1	41966441	41966442	+
Chr1	41999203	41999204	+
Chr1	42004616	42004617	+
Chr1	42004616	42004617	+
Chr1	42004735	42004736	+
Chr1	42004937	42004938	+
Chr1	42079650	42079651	+
Chr1	42081237	42081238	+
Chr1	42163799	42163800	+
Chr1	42164287	42164288	+
Chr1	42164396	42164397	+
Chr1	42164396	42164397	+
Chr1	42168502	42168503	+
Chr1	42169325	42169326	+
Chr1	42169681	42169682	+
Chr1	42169742	42169743	+
Chr1	42169804	42169805	-
Chr1	42170103	42170104	+
Chr1	42171289	42171290	-
Chr1	42171325	42171326	+
Chr1	42172219	42172220	+
Chr1	42181671	42181672	+
Chr1	42337343	42337344	+
Chr1	42338296	42338297	-
Chr1	42338624	42338625	-
Chr1	42348502	42348503	-
Chr1	42351374	42351375	-
Chr1	42351709	42351710	+
Chr1	42352231	42352232	+
Chr1	42352573	42352574	+
Chr1	42352588	42352589	-
Chr1	42352730	42352731	+
Chr1	42352928	42352929	+
Chr1	42353214	42353215	-
Chr1	42353525	42353526	+
Chr1	42353593	42353594	-
Chr1	42354053	42354054	+
Chr1	42360021	42360022	+
Chr1	42360024	42360025	-
Chr1	42360156	42360157	+
Chr1	42378109	42378110	+
Chr1	42378606	42378607	+
Chr1	42378621	42378622	+
Chr1	42378635	42378636	-
Chr1	42379348	42379349	-
Chr1	42379440	42379441	+
Chr1	42379874	42379875	-
Chr1	42381215	42381216	-
Chr1	42414401	42414402	-
Chr1	42544240	42544241	+
Chr1	42581327	42581328	+
Chr1	42581555	42581556	+
Chr1	42582412	42582413	-
Chr1	42582432	42582433	-
Chr1	42626173	42626174	+
Chr1	42626329	42626330	+
Chr1	42626497	42626498	+
Chr1	42626618	42626619	+
Chr1	42626618	42626619	+
Chr1	42627052	42627053	-
Chr1	42627064	42627065	-
Chr1	42627404	42627405	+
Chr1	42627643	42627644	+
Chr1	42627821	42627822	-
Chr1	42629903	42629904	+
Chr1	42630178	42630179	-
Chr1	42630179	42630180	-
Chr1	42659107	42659108	+
Chr1	42660878	42660879	-
Chr1	42819974	42819975	+
Chr1	42843919	42843920	+
Chr1	42845071	42845072	+
Chr1	42845131	42845132	+
Chr1	42845564	42845565	+
Chr1	42845766	42845767	+
Chr1	42845822	42845823	+
Chr1	42845834	42845835	+
Chr1	42859825	42859826	-
Chr1	42872115	42872116	-
Chr1	42951988	42951989	+
Chr1	42967727	42967728	+
Chr1	42984948	42984949	-
Chr1	42984948	42984949	-
Chr1	43044353	43044354	-
Chr1	43073683	43073684	-
Chr1	43156719	43156720	-
Chr1	43156719	43156720	-
Chr1	43191573	43191574	+
Chr10	72661	72662	+
Chr10	233561	233562	-
Chr10	691540	691541	-
Chr10	691540	691541	-
Chr10	774999	775000	-
Chr10	775441	775442	+
Chr10	775546	775547	+
Chr10	806771	806772	+
Chr10	809030	809031	+
Chr10	849065	849066	-
Chr10	849262	849263	+
Chr10	850313	850314	+
Chr10	850313	850314	+
Chr10	851065	851066	+
Chr10	851682	851683	+
Chr10	851990	851991	+
Chr10	852192	852193	-
Chr10	1018428	1018429	-
Chr10	1224340	1224341	-
Chr10	1225186	1225187	-
Chr10	1225641	1225642	-
Chr10	1226188	1226189	-
Chr10	1226198	1226199	-
Chr10	1227061	1227062	-
Chr10	1244816	1244817	-
Chr10	1542078	1542079	-
Chr10	1695736	1695737	+
Chr10	1700500	1700501	-
Chr10	1701981	1701982	-
Chr10	1772187	1772188	+
Chr10	1873585	1873586	+
Chr10	1873585	1873586	+
Chr10	1873585	1873586	+
Chr10	1873585	1873586	+
Chr10	1875002	1875003	-
Chr10	1875541	1875542	-
Chr10	1875648	1875649	-
Chr10	1876565	1876566	-
Chr10	1877489	1877490	-
Chr10	1877489	1877490	-
Chr10	1877575	1877576	+
Chr10	1878048	1878049	+
Chr10	1878596	1878597	+
Chr10	1878724	1878725	-
Chr10	1878853	1878854	-
Chr10	1878970	1878971	-
Chr10	1879287	1879288	-
Chr10	1879298	1879299	-
Chr10	1879806	1879807	-
Chr10	1886371	1886372	+
Chr10	1886422	1886423	+
Chr10	1886475	1886476	-
Chr10	1886564	1886565	+
Chr10	1886919	1886920	+
Chr10	1887514	1887515	-
Chr10	1887514	1887515	-
Chr10	1887562	1887563	+
Chr10	1887567	1887568	-
Chr10	1888072	1888073	-
Chr10	1888227	1888228	-
Chr10	1888357	1888358	+
Chr10	1888358	1888359	+
Chr10	1890521	1890522	+
Chr10	1891663	1891664	-
Chr10	1892319	1892320	+
Chr10	1892596	1892597	-
Chr10	1892831	1892832	-
Chr10	1892831	1892832	-
Chr10	1893507	1893508	-
Chr10	1905458	1905459	-
Chr10	1949569	1949570	+
Chr10	1950130	1950131	+
Chr10	1950368	1950369	+
Chr10	1950946	1950947	-
Chr10	2351431	2351432	-
Chr10	2352642	2352643	+
Chr10	2352642	2352643	+
Chr10	2352642	2352643	+
Chr10	2352643	2352644	+
Chr10	2364999	2365000	+
Chr10	2366455	2366456	+
Chr10	2527184	2527185	-
Chr10	2529389	2529390	-
Chr10	2529465	2529466	-
Chr10	3356006	3356007	-
Chr10	3489055	3489056	+
Chr10	3529195	3529196	-
Chr10	3529397	3529398	-
Chr10	3530136	3530137	+
Chr10	3530168	3530169	+
Chr10	3531051	3531052	+
Chr10	3540691	3540692	-
Chr10	3617691	3617692	-
Chr10	3619019	3619020	-
Chr10	3764478	3764479	+
Chr10	3765593	3765594	-
Chr10	3910043	3910044	+
Chr10	3933917	3933918	+
Chr10	5569859	5569860	+
Chr10	5650976	5650977	-
Chr10	6098603	6098604	+
Chr10	6121376	6121377	-
Chr10	6273481	6273482	+
Chr10	6273481	6273482	+
Chr10	7122254	7122255	-
Chr10	7503760	7503761	+
Chr10	7510991	7510992	-
Chr10	7558811	7558812	-
Chr10	7585272	7585273	-
Chr10	8922696	8922697	+
Chr10	8925375	8925376	+
Chr10	8925471	8925472	+
Chr10	8925471	8925472	+
Chr10	8941143	8941144	+
Chr10	8941581	8941582	+
Chr10	8941891	8941892	-
Chr10	9666860	9666861	+
Chr10	9759866	9759867	+
Chr10	9760608	9760609	-
Chr10	10482429	10482430	+
Chr10	11303466	11303467	-
Chr10	11534564	11534565	+
Chr10	11805641	11805642	+
Chr10	11919497	11919498	+
Chr10	11981189	11981190	-
Chr10	12661525	12661526	+
Chr10	12662241	12662242	+
Chr10	12662241	12662242	+
Chr10	12776833	12776834	+
Chr10	12778170	12778171	-
Chr10	12778459	12778460	+
Chr10	12779115	12779116	-
Chr10	12779183	12779184	-
Chr10	12779281	12779282	-
Chr10	12779317	12779318	-
Chr10	12779342	12779343	-
Chr10	12779342	12779343	-
Chr10	12779342	12779343	-
Chr10	12779342	12779343	-
Chr10	12779614	12779615	-
Chr10	12779792	12779793	-
Chr10	12780006	12780007	+
Chr10	12780062	12780063	+
Chr10	12780422	12780423	+
Chr10	12780425	12780426	-
Chr10	12780514	12780515	+
Chr10	12780684	12780685	-
Chr10	12780768	12780769	+
Chr10	12793525	12793526	+
Chr10	12794390	12794391	+
Chr10	12794390	12794391	+
Chr10	12794807	12794808	+
Chr10	12796655	12796656	+
Chr10	12797143	12797144	-
Chr10	12798354	12798355	+
Chr10	12873533	12873534	+
Chr10	12937660	12937661	-
Chr10	12982556	12982557	-
Chr10	12983739	12983740	-
Chr10	12984032	12984033	+
Chr10	12984442	12984443	-
Chr10	12998048	12998049	+
Chr10	13019135	13019136	+
Chr10	13019829	13019830	+
Chr10	13020923	13020924	+
Chr10	13021176	13021177	+
Chr10	13021783	13021784	+
Chr10	13307754	13307755	+
Chr10	13307760	13307761	+
Chr10	13603025	13603026	-
Chr10	13843424	13843425	+
Chr10	13844165	13844166	-
Chr10	13845987	13845988	+
Chr10	14045246	14045247	-
Chr10	14275929	14275930	-
Chr10	14277953	14277954	-
Chr10	14428220	14428221	+
Chr10	14493953	14493954	-
Chr10	14496121	14496122	+
Chr10	14498206	14498207	-
Chr10	14499271	14499272	-
Chr10	14505812	14505813	-
Chr10	14508639	14508640	-
Chr10	14540645	14540646	-
Chr10	14542779	14542780	+
Chr10	14544272	14544273	+
Chr10	14545435	14545436	+
Chr10	14545627	14545628	+
Chr10	14545627	14545628	+
Chr10	14547357	14547358	+
Chr10	14547363	14547364	+
Chr10	14547469	14547470	-
Chr10	14735041	14735042	+
Chr10	14735230	14735231	-
Chr10	14767910	14767911	+
Chr10	14842008	14842009	+
Chr10	14873522	14873523	+
Chr10	14948007	14948008	-
Chr10	14948193	14948194	-
Chr10	14948198	14948199	-
Chr10	14948698	14948699	+
Chr10	14948850	14948851	-
Chr10	14949105	14949106	-
Chr10	15200717	15200718	-
Chr10	15200820	15200821	+
Chr10	15334911	15334912	+
Chr10	15418496	15418497	+
Chr10	15419503	15419504	+
Chr10	15419577	15419578	+
Chr10	15419577	15419578	+
Chr10	15419578	15419579	+
Chr10	15419578	15419579	+
Chr10	15419578	15419579	+
Chr10	15419578	15419579	+
Chr10	15419578	15419579	+
Chr10	15419578	15419579	+
Chr10	15419578	15419579	+
Chr10	15419578	15419579	+
Chr10	15419578	15419579	+
Chr10	15419582	15419583	+
Chr10	15419598	15419599	+
Chr10	15419599	15419600	+
Chr10	15419602	15419603	+
Chr10	15419621	15419622	+
Chr10	15419669	15419670	+
Chr10	15419723	15419724	+
Chr10	15422818	15422819	-
Chr10	15422934	15422935	-
Chr10	15456064	15456065	-
Chr10	15457419	15457420	+
Chr10	15516354	15516355	+
Chr10	15605741	15605742	+
Chr10	15606160	15606161	+
Chr10	15606160	15606161	+
Chr10	15607633	15607634	+
Chr10	15607878	15607879	+
Chr10	15608009	15608010	+
Chr10	15608064	15608065	-
Chr10	15608119	15608120	-
Chr10	15608949	15608950	-
Chr10	15610609	15610610	-
Chr10	15924236	15924237	+
Chr10	15924236	15924237	+
Chr10	15924691	15924692	+
Chr10	16022432	16022433	+
Chr10	16267443	16267444	+
Chr10	16688011	16688012	+
Chr10	16693038	16693039	+
Chr10	16695233	16695234	-
Chr10	16706640	16706641	-
Chr10	16706730	16706731	-
Chr10	16707507	16707508	+
Chr10	16808635	16808636	+
Chr10	16810391	16810392	-
Chr10	16810663	16810664	+
Chr10	16830942	16830943	+
Chr10	16835002	16835003	+
Chr10	16836129	16836130	-
Chr10	16836173	16836174	+
Chr10	16941314	16941315	+
Chr10	16941475	16941476	+
Chr10	16941486	16941487	+
Chr10	17008059	17008060	-
Chr10	17008301	17008302	-
Chr10	17008301	17008302	-
[truncated: 12,260 more rows]

## Sheet: Figure 5d
ACT and FLC qRT-PCR Cp values for plants containing or lacking the ATCOPIA78 insertion and grown under control conditions (ctl.) or subjected to heat stress (HS) at the seedlingstage stage
accessions	treatment	time	ACT1_Cp	FLC_CP
Yo-0	ctl	10	18.6333	23.5567
Yo-0	ctl	60	22.0167	24.9333
Yo-0	HS	10	19.27	23.94
Yo-0	HS	60	24.8167	27.0333
Gre-0	ctl	10	18.9133	23.87
Gre-0	ctl	60	22.0567	24.94
Gre-0	HS	10	18.1367	23.5067
Gre-0	HS	60	21.22	24.1167
Ag-0	ctl	10	19.6	24.8533
Ag-0	ctl	60	22.5933	25.3633
Ag-0	HS	10	19.57	26.4067
Ag-0	HS	60	25.3633	35

## Sheet: Figure 5e
Flowering time for plants containing or lacking the ATCOPIA78 insertion and grown under control conditions (ctl.) or subjected to heat stress (HS) at the seedling stage
Accession	Ttreatment	FT
Ag-0	HS	>80
Ag-0	HS	41
Ag-0	HS	41
Ag-0	HS	41
Ag-0	HS	42
Ag-0	HS	48
Ag-0	HS	47
Ag-0	HS	48
Ag-0	HS	48
Ag-0	HS	58
Ag-0	Ctl.	>80
Ag-0	Ctl.	>80
Ag-0	Ctl.	>80
Ag-0	Ctl.	>80
Ag-0	Ctl.	>80
Ag-0	Ctl.	>80
Ag-0	Ctl.	>80
Ag-0	Ctl.	>80
Ag-0	Ctl.	>80
Yo-0	Ctl.	>80
Yo-0	Ctl.	>80
Yo-0	Ctl.	>80
Yo-0	Ctl.	>80
Yo-0	Ctl.	>80
Yo-0	Ctl.	>80
Yo-0	Ctl.	>80
Yo-0	Ctl.	>80
Yo-0	Ctl.	>80
Yo-0	Ctl.	>80
Yo-0	HS	>80
Yo-0	HS	>80
Yo-0	HS	>80
Yo-0	HS	>80
Yo-0	HS	>80
Yo-0	HS	>80
Yo-0	HS	>80
Yo-0	HS	>80
Yo-0	HS	>80
Yo-0	HS	>80
Yo-0	HS	>80
Yo-0	HS	>80
Gre-0	Ctl.	>80
Gre-0	Ctl.	>80
Gre-0	Ctl.	>80
Gre-0	Ctl.	>80
Gre-0	Ctl.	>80
Gre-0	Ctl.	>80
Gre-0	Ctl.	>80
Gre-0	Ctl.	>80
Gre-0	Ctl.	>80
Gre-0	Ctl.	>80
Gre-0	Ctl.	>80
Gre-0	Ctl.	>80
Gre-0	HS	>80
Gre-0	HS	>80
Gre-0	HS	>80
Gre-0	HS	>80
Gre-0	HS	>80
Gre-0	HS	>80
Gre-0	HS	>80
Gre-0	HS	>80
Gre-0	HS	>80
